# Supplementary material for: Emotional arousal in 2D versus 3D virtual reality environments
Source: PLoS One. 2021 Sep 9;16(9):e0256211. doi: 10.1371/journal.pone.0256211 (PMC8428725; doi:10.1371/journal.pone.0256211)
Supplement: S1 Dataset — (ZIP) [file pone.0256211.s001.zip]

Archive with 5 entries (4 files):
- Minimal Data Set/VR-2D(alpha).xls
- Minimal Data Set/VR-2D(beta) .xls
- Minimal Data Set/VR-3D(alpha) .xls
- Minimal Data Set/VR-3D(beta) .xls
- Minimal Data Set/
