# Supplementary material for: Emotional arousal in 2D versus 3D virtual reality environments
Source: PLoS One. 2021 Sep 9;16(9):e0256211. doi: 10.1371/journal.pone.0256211 (PMC8428725; doi:10.1371/journal.pone.0256211)
Supplement: S1 Dataset — (ZIP) [file pone.0256211.s001.zip › Minimal Data Set/VR-2D(alpha).xls]

## Sheet: neu
423.643	551.606	467.008	489.157	563.797	578.933	801.064	445.047	404.009	459.353	399.877	438.411	408.152	306.997	573.592	305.607	301.171	305.183	410.289	273.425	826.066	364.945	450.322	526.74	375.987	110.17	171.615	730.282	613.37	2160.29	636.591	1253.02	644.5	532.781	286.737	503.459	841.895	1327.17	801.587	1231.48	793.833	447.036	164.623	665.288	500.122	691.593	503.826	773.482	468.47	289.783
15383.2	805.818	2228.8	358.66	642.148	680.028	985.483	333.474	265.278	442.328	265.882	908.208	260.578	1449.39	333.724	437.269	227.414	199.72	293.6	162.873	346.669	153.589	267.002	252.625	185.458	141.695	118.418	188.517	113.51	212.494	259.34	161.469	341.538	162.084	80.287	145.935	142.795	183.593	379.106	207.979	518.82	234.886	174.404	582.989	556.932	587.521	623.672	597.592	958.42	633.74
1371.58	1008.22	2233.28	475.833	666.261	1209.36	2326.59	392.928	340.109	351.103	395.943	373.176	1109.69	452.398	681.59	682.946	313.502	257.406	241.965	139.851	201.922	206.677	213.666	462.164	289.065	220.483	152.124	182.509	103.501	196.509	152.105	191.196	411.25	217.471	129.365	178.312	122.169	172.45	143.16	219.777	629.023	247.988	228.482	191.669	288.349	228.351	340.719	479.308	417.09	259.322
401.627	533.359	398.348	418.555	421.26	788.183	781.754	275.637	364.419	344.543	364.045	442.731	568.527	463.667	528.88	397.207	193.94	185.277	338.201	182.314	749.957	263.808	505.96	314.407	483.771	73.5057	119.417	344.106	225.973	1167.86	256.877	707.257	383.139	348.343	156.415	291.663	317.064	686.433	317.512	438.172	396.155	320.875	215.152	349.317	382.694	421.77	334.098	457.515	265.479	388.868
340.009	484.956	597.158	655.716	487.182	756.997	1121.93	568.775	611.762	419.696	603.747	426.36	506.869	424.51	512.549	494.654	412.36	408.339	311.959	560.574	544.894	469.655	693.465	535.581	373.096	400.109	591.197	346.821	1220.72	687.763	693.085	726.558	475.045	421.86	618.006	396.689	922.653	469.354	705.324	482.51	471.645	391.103	525.789	469.469	432.064	473.512	552.97	478.837	795.797	600.78
1110.25	2556.49	2748.11	385.549	751.609	2607.39	1318.56	509.65	305.141	604.94	301.357	603.158	278.189	612.839	378.963	321.766	309.561	336.784	294.263	336.055	330.059	334.093	488.579	525.723	911.412	279.84	243.997	298.68	248.239	605.244	626.997	536.515	1967.68	481.394	170.966	254.901	173.334	352.645	426.677	355.919	436.462	418.377	212.768	467.642	343.393	470.74	582.042	446.33	1151.3	643.927
397.946	254.421	308.836	182.463	235.675	151.285	209.685	381.122	151.119	221.211	153.784	196.07	131.956	168.703	221.368	187.953	169.839	150.829	140.751	112.653	150.874	156.804	121.845	369.78	127.332	159.718	125.077	139.998	122.744	115.662	141.369	74.7591	288.824	124.641	153.923	128.35	93.4576	120.095	213.526	154.933	220.34	157.337	396.858	218.99	489.184	319.909	391.639	318.794	391.8	278.404
722.328	610.391	1052.49	654.122	745.381	489.453	924.94	674.357	545.617	754.539	548.94	784.556	440.784	874.417	459.535	600.419	469.491	330.029	604.064	325.9	734.377	314.147	815.405	404.5	556.289	304.728	397.792	431.718	496.171	959.389	384.722	1006.63	606.353	516.1	441.255	221.779	549.501	536.507	417.087	628.608	569.357	535.872	287.577	761.743	491.604	763.98	1485.83	759.473	1459.28	898.678
116.687	227.641	182.999	156.828	100.102	650.625	247.426	81.1321	125.526	86.5362	210.903	77.9663	386.706	146.592	619.209	189.345	89.596	97.7715	67.4776	122.038	66.2363	188.496	88.4401	335.012	200.638	42.8416	55.9163	56.0504	65.2182	66.4924	84.36	81.1588	329.551	113.785	48.5024	33.0814	58.5914	59.843	69.072	97.5388	113.862	118.639	68.9924	65.1848	99.7343	68.9422	128.614	100.993	197.943	138.009
534.841	1088.18	642.476	645.445	585.981	957.161	617.845	443.055	497.548	505.643	426.997	503.452	420.321	606.999	691.837	390.791	370.599	321.259	284.433	244.138	211.762	258.299	169.255	491.309	237.247	255.176	226.356	234.18	186.737	198.045	188.219	122.352	463.74	268.185	324.417	289.487	244.359	279.517	234.575	190.498	490.689	308.067	537.277	447.979	289.106	497.51	263.38	551.621	348.926	431.73
544.944	704.882	936.428	412.648	454.255	1020.66	937.314	322.403	508.005	371.07	626.095	633.018	649.469	1294.97	924.27	328.652	232.873	496.084	249.228	742.308	394.888	533.024	806.111	549.836	169.158	142.916	388.7	147.124	887.767	218.302	646.049	416.848	521.041	106.691	205.087	172.275	560.36	213.101	543.52	336.338	415.131	214.561	249.724	303.668	334.994	387.849	483.62	518.378	447.992	399.156
1047.51	1280.62	1837.51	463.447	292.85	1162.4	1418.29	230.269	235.6	430.934	237.147	444.165	510.239	624.064	509.7	713.479	236.643	267.166	353.411	407.702	478.531	515.329	820.895	1277.34	885.696	237.709	326.162	368.892	300.901	520.905	373.271	1102.01	431.928	976.481	287.694	247.52	267.136	172.055	310.127	258.861	1261.84	480.148	161.403	569.64	441.414	830.415	440.693	827.195	1200.21	515.722
433.469	468.341	458.652	269.639	422.318	517.756	394.097	437.596	339.829	497.208	339.117	527.764	433.723	485.137	431.441	403.573	237.799	210.659	325.056	203.944	365.062	329.962	406.495	480.922	258.59	135.579	202.974	195.058	274.88	333.583	324.268	431.297	435.421	264.343	358.869	270.49	307.624	442.057	283.778	381.645	830.04	264.269	471.857	592.057	560.021	595.794	518.631	597.038	512.159	661.327
315.134	310.087	318.715	254.073	303.963	202.315	565.107	428.389	143.135	259.329	150.887	175.479	103.966	284.49	225.31	438.645	250.002	143.623	133.871	54.7866	100.467	90.0288	139.123	183.756	188.988	122.499	70.7609	101.26	70.1327	111.897	181.063	143.296	303.438	475.365	114.072	106.813	139.208	109.075	182.712	138.907	344.843	154.56	95.8029	211.283	180.19	242.537	177.119	252.628	188.509	292.67
199.069	165.608	221.995	223.279	254.183	230.641	289.296	230.884	224.912	271.004	225.176	187.217	186.225	187.083	198.249	166.807	219.88	152.632	198.894	112.463	163.943	86.7134	116.278	151.737	164.461	124.212	102.721	133.754	85.0993	144.165	100.4	112.01	295.146	157.772	88.2581	84.1071	115.592	137.817	169.451	136.645	268.428	195.702	88.0713	198.027	152.177	370.106	195.5	379.058	226.58	290.712
243.347	408.156	255.994	367.975	165.046	1390.87	312.509	183.469	298.56	163.76	479.844	136.42	848.06	192.318	1305.49	247.598	204.786	232.815	167.345	333.748	166.957	510.245	175.961	838.773	388.663	139.204	171.569	164.52	191.547	206.467	274.255	261.887	686.226	302.115	113.263	99.6148	101.061	169.669	157.434	293.252	295.628	342.622	130.209	134.205	303.006	189.815	367.201	305.091	517.12	294.399
336.604	320.689	304.803	351.919	380.52	469.041	423.941	223.345	286.165	309.828	287.095	227.782	326.93	226.351	364.133	302.51	181.49	179.862	194.577	163.107	211.342	184.965	183.101	293.255	313.373	111.716	139.556	145.728	148.614	224.323	153.613	236.54	563.593	358.5	152.228	144.727	167.496	278.069	199.754	261.767	252.239	283.265	188.037	237.549	370.594	337.54	373.291	343.261	325.13	620.125
2080.21	812.107	1085.95	442.233	519.94	886.942	933.527	410.518	361.053	418.989	367.147	475.409	451.177	550.651	500.125	400.796	285.747	259.26	298.7	245.982	416.282	271.051	381.394	421.784	374.03	198.827	220.191	295.286	339.619	636.975	342.367	486.091	591.162	318.664	240.987	244.366	346.582	418.76	370.763	400.741	464.019	318.018	281.192	422.027	387.318	452.383	520.679	496.395	645.451	456.324
449.394	558.46	621.206	379.937	370.46	709.093	613.076	325.49	320.49	364.985	353.22	369.782	430.642	492.242	572.918	378.182	249.316	243.19	257.836	271.013	289.357	301.121	372.106	500.645	336.31	161.658	208.251	197.829	270.707	298.357	271.022	391.403	463.644	353.934	213.365	166.989	251.093	239.771	256.751	272.406	484.206	289.77	227.895	352.134	322.284	428.449	443.388	463.474	542.385	454.253
[truncated: 9 more columns]

## Sheet: pos
671.598	566.922	794.59	740.914	795.496	626.284	960.092	625.048	574.531	540.83	569.931	477.726	688.119	420.696	511.167	419.74	368.359	440.383	308.913	386.313	607.059	427.739	465.428	492.407	493.71	164.904	323.432	739.334	686.006	2433.95	596.215	1604.14	563.421	792.017	344.562	719.122	846.681	1847.45	702.231	1744.7	629.584	780.67	264.285	541.308	775.943	552.019	787.61	541.052	777.148	394.519
1822.99	983.582	1049.61	269.026	464.111	914.399	804.698	259.682	216.022	288.613	213.88	703.42	241.049	1435.2	239.601	505.453	219.884	191.979	218.411	162.239	256.676	115.26	305.166	195.837	240.737	158.778	161.655	145.916	133.318	142.783	148.063	182.682	365.937	237.985	91.2542	99.5839	87.5737	112.38	183.452	189.795	600.871	259.305	186.62	463.213	367.155	466.187	460.7	471.175	776.671	693.477
2130.64	1622.46	1841.2	633.578	498.462	2159.05	1965.96	360.787	519.846	288.836	543.551	247.037	1638.28	259.493	982.769	366.688	342.37	254.08	246.266	190.599	209.76	320.979	232.255	504.267	307.24	264.084	237.944	244.21	162.287	237.053	201.055	225.526	400.927	262.303	269.853	288.223	206.581	284.45	233.641	302.521	650.427	311.94	371.745	314.756	479.273	357.96	490.834	578.138	543.816	378.62
208.254	222.223	270.816	230.979	250.662	408.34	830.77	149.477	203.932	149.811	202.199	209.436	341.31	346.017	489.126	460.978	119.436	175.292	136.639	171.64	255.163	293.971	347.332	386.298	397.81	75.667	121.697	148.699	192.794	420.472	201.775	407.772	331.532	375.782	103.451	146.636	169.957	327.115	176.821	346.497	290.067	390.533	103.899	142.364	195.623	184.936	232.349	230.383	256.255	158.33
585.347	670.089	713.393	784.933	736.62	991.697	981.2	777.723	953.114	654.767	938.489	684.887	608.975	680.814	603.225	626.214	628.702	792.12	436.099	882.873	763.158	567.497	754.735	333.44	519.535	376.275	632.761	298.631	1037.87	672.723	695.031	699.549	424.962	493.534	672.73	300.123	893.881	389.418	502.67	595.832	425.79	743.614	736.766	446.872	594.371	450.202	914.962	425.738	1418.91	735.942
772.052	1537.38	1588.69	589.842	1091.42	1898.94	792.198	619.177	399.21	705.872	401.391	706.583	378.058	706.879	435.245	492.153	377.888	365.821	292.808	362.079	374.591	426.618	416.874	619.292	852.272	252.032	227.901	245.695	230.755	550.836	519.305	616.207	1782.61	398.691	192.352	277.665	197.41	512.149	427.682	614.054	424.081	641.422	306.409	466.168	625.829	472.946	1098.93	446.847	1347.41	714.364
350.072	289.067	282.689	233.53	270.35	244.413	281.655	579.781	225.688	308.712	221.171	270.7	159.169	194.304	218.048	195.486	287.986	210.155	269.083	170.088	338.84	133.92	302.761	279.501	229.474	242.029	172.282	223.396	134.497	310.542	132.477	311.674	293.462	241.22	228.359	164.605	182.257	221.449	252.458	316.92	254.724	314.911	344.243	346.834	647.731	344.599	624.793	341.899	624.283	218.625
1149.62	922.835	1262.49	861.55	1042.52	777.824	1213	657.14	462.349	932.235	458.654	949.958	446.536	1000.62	622.661	821.08	405.872	249.975	688.578	250.194	790.533	361.691	917.724	583.907	597.189	304.814	469.056	440.351	835.437	935.367	641.016	847.771	695.133	497.47	868.525	347.128	1091.96	497.179	683.441	460.749	639.527	399.595	755.025	1251.47	490.901	1156.5	1426.75	1148.22	1576.3	1524.15
122.041	362.913	189.709	194.51	69.6157	927.442	337.946	82.212	149.424	67.5849	223.406	72.8292	475.001	144.175	980.897	246.064	83.9844	124.59	56.1523	155.611	55.5123	279.012	109.422	542.505	220.892	51.1897	75.8478	47.9802	95.6254	65.3201	163.74	104.517	385.85	190.306	51.175	46.0864	66.1523	72.6369	99.2772	125.247	178.912	160.556	83.9224	62.5364	141.759	78.1918	166.413	139.628	215.216	191.35
441.394	1190.27	490.684	431.212	350.074	1082.03	519.444	324.829	394.208	310.091	423.384	321.402	424.383	569.403	654.812	307.162	291.119	287.45	163.347	265.144	140.319	287.638	188.299	519.699	228.666	162.317	152.4	216.665	219.363	313.791	267.009	209.791	409.149	260.629	211.079	281.841	260.8	383.02	292.879	366.499	338.191	358.454	410.709	268.902	474.002	266.686	451.02	302.84	475.041	401.12
717.691	1078.84	1288.24	579.604	679.215	1510.74	2114.21	383.074	439.981	582.594	641.673	974.679	831.227	1238.38	1996.8	1789.4	328.482	373.99	399.14	499.52	552.205	653.454	754.852	1232.51	819.529	203.535	195.44	282.848	289.059	561.643	327.07	374.064	622.58	524.967	227.289	302.028	287.95	454.558	335.428	372.034	504.945	361.667	467.431	370.103	394.488	450.34	436.249	549.767	594.966	1027.16
884.494	650.191	1641.76	382.789	341.279	768.308	1038.89	233.8	240.933	394.101	236.188	400.473	563.59	616.333	561.967	601.595	222.653	278.777	243.054	462.704	294.39	589.152	792.999	1814.21	927.505	244.66	383.318	274.14	314.345	373.222	362.042	1166.68	324.244	841.1	302.506	266.186	218.972	206.098	287.258	248.378	1302.39	454.737	186.14	205.47	324.648	542.43	322.464	545.072	1091.87	319.506
465.632	437.011	456.989	506.572	501.645	462.558	432.259	590.073	479.492	560.933	477.648	512.144	382.969	427.753	384.737	363.858	538.619	391.539	607.408	244.439	539.059	295.167	365.027	559.228	199.557	455.429	368.727	706.436	275.859	646.404	272.725	421.629	528.882	197.629	397.222	521.78	363.873	669.406	439.042	389.25	1497.88	250.011	423.917	1254.97	815.384	1291.13	723.293	1312.42	728.391	851.322
249.717	263.06	214.989	211.898	199.614	285.716	405.771	302.887	221.508	236.906	218.187	210.026	181.257	331.99	250.476	336.65	241.762	219.974	186.196	116.691	149.854	120.253	163.358	242.455	279.849	189.205	132.08	132.472	128.661	123.359	152.794	134.268	285.463	340.222	136.763	107.025	110.763	103.403	159.303	154.142	264.237	151.557	143.975	190.377	265.503	279.619	227.162	276.646	255.134	462.076
214.72	187.056	245.821	254.914	229.669	309.038	278.025	216.043	198.268	232.42	194.767	178.577	225.306	176.06	290.293	183.133	215.732	146.4	189.577	118.404	179.064	165.403	103.38	285.715	159.54	148.907	125.032	160.102	110.153	144.794	160.831	101.242	358.207	160.449	135.361	110.666	131.911	165.082	155.486	128.4	205.637	184.125	165.568	187.766	196.452	260.318	228.046	272.142	253.126	479.998
305.28	847.789	360.516	391.07	146.837	1678.55	451.176	202.41	309.845	189.087	358.717	123.372	640.255	222.661	1349.57	400.459	202.624	242.426	186.681	257.36	135.166	393.029	168.66	727.904	316.24	132.36	152.674	168.461	144.021	171.157	223.271	168.269	616.799	216.638	97.3212	119.177	86.7385	165.904	140.447	206.943	312.97	253.923	158.812	89.5833	266.153	177.529	279.977	312.351	492.708	317.094
1980.06	5159.22	5389.91	1321.56	1361.73	8381.63	2530.02	1315.86	1267	962.495	1267.24	767.422	2781.44	1763.68	2662.76	4588.85	1162.48	1021.02	652.464	660.31	583.162	882.124	876.675	3484.24	3879.82	736.752	656.466	480.034	542.061	519.138	624.878	722.506	1894.57	1577.57	364.284	274.447	368.856	615.849	483.3	814.355	1419.56	1092.11	548.049	553.116	866.453	748.003	1304.11	1509.1	1778.38	1078.61
825.401	836.774	848.388	497.007	556.932	1003.04	868.696	443.586	409.833	424.735	419.606	464.398	540.088	575.761	573.755	444.102	312.56	309.185	281.63	299.678	379.161	321.432	404	445.715	408.752	205.209	257.498	275.088	372.795	608.284	356.569	520.963	565.299	374.994	303.334	267.101	400.325	464.725	355.455	506.282	443.217	436.1	356.362	430.442	479.259	433.023	665.436	462.592	801.105	541.049
653.065	1109.92	1154.11	513.568	492.219	1618.38	932.074	430.833	416.301	446.845	449.987	451.088	695.197	649.106	975.498	963.825	369.333	333.614	337.26	303.038	341.926	402.692	444.04	999.238	762.879	262.917	271.104	290.949	295.458	385.419	319.538	425.073	612.088	480.698	279.153	237.636	298.797	333.314	307.586	326.6	666.425	366.673	334.355	443.429	423.574	525.076	556.548	636.819	746.114	665.239
[truncated: 9 more columns]

## Sheet: neg
508.093	425.756	578.035	496.439	400.207	368.35	739.711	371.191	416.613	304.057	371	261.964	361.431	291.895	424.964	292.227	246.132	296.392	302.247	217.576	669.478	246.698	285.245	283.942	246.355	102.704	151.123	598.989	526.152	1759.53	433.926	880.805	370.535	311.199	378.472	431.559	812.826	998.109	574.543	817.995	566.476	247.156	189.175	611.498	305.402	627.789	313.577	524.025	262.957	252.901
9912.23	795.789	2005.31	395.373	563.212	574.255	977.283	359.348	277.022	423.244	280.952	608.31	170.968	951.14	179.38	424.227	237.232	209.775	244.312	127.415	253.313	106.289	210.684	201.242	199.224	94.7723	93.17	123.549	61.3344	106.106	152.227	90.0973	411.86	189.761	64.5958	138.561	91.5672	121.25	272.324	175.059	513.145	209.584	262.928	456.813	513.26	458.535	651.013	463.071	888.73	633.501
858.589	1205.11	1154.55	380.141	343.341	1763.98	1048.82	277.406	331.68	248.095	395.228	213.873	881.516	200.041	818.188	412.133	216.874	216.288	230.124	158.789	162.406	209.11	141.758	502.884	233.691	209.38	176.763	189.789	98.7393	178.892	159.161	182.703	283.638	181.435	223.544	245.08	131.628	186.975	160.345	193.74	347.383	187.832	290.409	210.739	286.505	197.369	268.441	377.075	294.216	227.9
353.12	443.615	634.859	373.043	400.564	642.054	974.099	331.409	316.676	338.104	315.403	358.815	303.661	419.138	370.216	575.822	291.699	181.593	327.506	183.762	467.071	279.381	420.795	358.726	633.826	110.211	134.607	314.408	409.286	666.263	440.489	448.846	490.966	327.664	228.231	219.922	515.468	467.775	514.543	379.498	507.219	309.205	184.576	423.992	299.328	536.041	275.272	516.835	281.996	277.544
1080.55	1170.82	1135.45	1849	1649.75	1244.24	1303.3	1854.27	1853.32	1484.04	1853.86	1054.31	1304.8	1054.92	1286.27	576.938	958.222	1026.1	669.531	1107.53	1372.61	920.529	1599.47	859.993	769.123	365.559	781.793	448.454	1905.77	1789.31	1177.43	2018.69	518.348	976.599	976.934	900.227	1415.49	1600.41	1007.11	1562.41	513.563	974.52	1224.48	507.717	1396.9	513.806	1565.58	515.824	1316.88	969.191
1132.32	3315.25	2294.95	630.135	925.978	2881.35	1443.2	631.575	555.114	688.002	549.176	692.288	532.52	695.611	403.224	321.696	468.468	469.939	413.655	507.795	399.34	646.547	418.373	625.861	700.954	392.821	314.084	424.59	319.242	627.436	583.714	547.652	2522.66	505.803	222.963	430.732	224.116	537.265	646.248	557.169	646.391	646.756	304.52	685.004	498.01	702.425	830.025	659.325	1344.91	582.815
785.974	666.975	806.611	879.472	870.099	626.186	686.889	1112.78	888.525	906.745	889.497	693.924	591.032	613.859	567.83	557.232	826.368	823.616	661.921	653.759	547.914	464.077	376.973	645.292	309.43	590.996	442.563	465.066	377.245	300.771	230.815	171.727	416.121	202.708	300.307	272.577	290.82	265.141	595.377	539.534	594.393	537.986	638.489	1197.23	2790.6	1422.22	2399.1	1424.24	2424.65	993.774
989.241	941.253	1008.47	744.101	999.017	625.593	876.482	824.035	645.806	862.089	648.198	744.071	423.359	714.301	423.912	582.642	567.819	452.174	594.481	450.107	587.304	363.768	585.613	562.687	594.956	396.865	409.349	470.415	565.112	878.085	472.759	944.625	566.809	693.924	452.92	326.569	582.23	629.585	465.174	713.063	520.867	694.689	289.222	984.036	633.446	974.244	2277.44	970.918	2354.56	669.933
125.3	259.833	197.519	209.497	92.0521	727.361	277.723	92.3977	139.152	86.235	187.817	89.0595	432.128	141.204	745.9	226.173	85.0598	85.5374	54.0788	116.45	59.058	249.136	114.805	450.118	212.826	38.5468	40.4314	62.9052	60.7598	68.2676	121.022	99.2258	312.038	122.327	36.2673	42.7705	50.0303	77.8991	89.349	95.3694	138.876	117.931	97.2952	44.265	124.791	69.6928	120.034	123.274	170.524	159.291
439.202	646.845	590.222	461.021	548.088	685.899	608.09	344.166	365.243	472.826	307.757	472.677	441.629	702.096	446.482	530.09	304.867	220.221	215.271	149.401	169.645	190.999	205.639	309.595	268.243	175.595	169.11	192.878	130.47	239.271	139.832	174.555	349.964	242.739	259.093	285.496	267.685	341.367	231.246	239.971	285.058	297.556	443.389	400.345	327.391	439.739	300.869	515.578	363.465	388.632
873.164	1528.61	1238.13	545.509	567.65	1956.46	1860.92	344	469.941	411.093	714.033	581.632	1209.64	670.051	2341.56	1717.01	314.077	386.585	523.226	518.185	1119.7	636.998	812.057	1525.13	950.019	320.276	232.476	812.427	250.676	2173.11	328.897	1121.66	771.137	754.989	243.087	610.774	306.526	1416.47	432.305	948.57	771.253	530.604	376.184	468.647	503.307	600.901	502.645	941.523	605.016	598.52
876.979	1360.84	1508.7	441.844	199.705	1228.09	1076.12	180.531	289.365	252.718	292.559	254.789	564.693	409.385	567.468	440.915	181.06	317.688	238.893	421.587	282.307	550.194	405.598	1180.91	486.852	155.077	282.168	325.81	388.072	545.751	399.729	844.366	428.938	463.596	196.094	210.821	228.125	387.359	338.962	183.125	848.659	293.181	134.108	252.732	492.971	463.22	491.419	466.635	845.742	1014.29
387.932	512.493	423.893	415.154	469.227	468.051	326.391	600.174	369.494	605.271	361.118	501.217	341.517	459.195	348.742	348.441	441.627	316.572	514.373	284.514	444.437	265.895	402.836	376.727	266.86	330.982	409.55	479.448	534.857	606.51	368.044	661.843	369.017	399.988	749.349	496.664	702.836	770.253	414.025	598.604	649.637	401.15	437.214	838.105	751.037	858.432	626.559	875.104	610.828	647.346
343.148	386.785	349.618	285.215	257.044	271.855	402.366	389.99	204.842	277.8	200.118	188.03	103.651	281.21	253.589	513.58	279.292	195.885	179.146	98.9752	136.058	120.961	126.909	227.639	171.291	158.11	107.196	127.683	99.98	115.823	140.367	144.63	341.301	596.261	126.336	98.1	123.64	100.012	148.561	170.824	323.368	344.38	115.626	227.4	273.33	276.503	293.781	277.815	329.733	472.229
185.011	155.445	182.655	189.826	191.623	263.25	182.629	163.674	164.199	988.294	160.953	151.85	168.086	152.826	226.279	205.849	164.626	115.059	131.55	76.6525	105.572	76.2664	85.6451	176.838	157.695	102.68	81.679	110.281	61.0519	104.093	69.2249	90.4064	461.576	192.741	119.094	157.125	111.043	139.109	129.518	121.247	195.877	192.152	138.735	241.733	218.881	265.159	203.467	270.876	192.224	367.116
201.086	585.981	364.599	299.615	204.626	1257.08	573.966	163.539	217.204	205.8	300.686	205.097	546.869	292.557	1329.49	479.098	179.063	183.973	133.25	191.589	157.557	428.422	222.378	900.811	431.724	81.9963	98.5872	105.904	125.977	141.087	230.107	176.356	650.18	239.614	98.4584	83.9031	123.625	116.238	189.793	175.738	283.551	203.518	156.181	92.5012	209.467	122.225	211.034	219.395	300.143	284.909
2666.28	4246.11	6665.87	1238.54	1088.28	5817.68	3271.48	1057.37	1252.26	793.598	1261.53	641.146	2909.4	1405.58	2255.35	3503.32	964.857	888.457	570.078	906.135	542.092	1096.58	894.303	3445.27	3478.94	602.235	595.998	347.409	587.852	555.193	670.276	963.438	2657.95	1490.64	451.923	266.564	637.32	547.968	596.647	752.789	1388.36	1033.16	713.211	817.13	754.919	886.445	1143.33	1637.47	1819.18	1031.81
1618.46	987.125	1040.6	641.822	679.23	1013.93	893.56	619.858	578.915	581.344	579.889	518.93	544.304	578.42	566.637	449.918	420.274	398.164	371.313	367.259	468.814	367.653	435.936	480.034	416.863	247.745	271.299	329.104	445.411	661.393	391.138	555.893	624.293	375.416	314.333	329.349	438.186	522.578	455.625	527.381	463.337	422.322	392.448	552.164	717.563	594.186	900.135	609.016	970.289	515.548
708.734	1062.42	1252.97	483.033	461.731	1330.13	945.617	415.987	411.75	495.573	443.477	382.957	714.096	522.84	893.876	854.712	348.235	316.215	315.435	321.36	360.373	397.922	385.578	915.572	701.941	236.237	242.654	303.516	280.481	542.719	294.026	522.11	690.891	519.682	273.262	257.879	313.306	452.626	303.558	399.93	540.551	410.832	290.117	436.689	428.954	495.656	617.057	629.859	759.142	563.408
[truncated: 9 more columns]
