# Supplementary material for: Emotional arousal in 2D versus 3D virtual reality environments
Source: PLoS One. 2021 Sep 9;16(9):e0256211. doi: 10.1371/journal.pone.0256211 (PMC8428725; doi:10.1371/journal.pone.0256211)
Supplement: S1 Dataset — (ZIP) [file pone.0256211.s001.zip › Minimal Data Set/VR-2D(beta) .xls]

## Sheet: neu
1725.35	1881.11	2005.21	1388.06	1604.67	2070.99	3458.97	826.491	724.122	848.22	770.886	931.074	1324.12	758.252	1489.47	750.462	376.995	442.131	474.56	403.276	840.477	534.856	583.657	766.806	565.786	151.492	257.304	629.112	726.887	1974.63	645.747	1274.8	704.596	647.472	460.528	554.025	969.178	1345.51	758.65	1287.39	1021.52	551.14	322.658	716.134	542.838	713.766	550.04	739.772	487.399	433.166
12457.2	3010.71	4014.47	854.648	1922.89	2541.32	4796.17	318.898	426.015	659.61	427.797	2584.12	1362.42	5727.88	1297.43	4210.95	222.143	250.798	340.852	278.986	640.284	325.418	858.807	435.398	771.584	172.706	178.095	204.675	210.914	287.301	719.959	316.4	1693.44	743.844	161.514	242.382	261.017	249.539	468.088	282.772	1587.98	324.401	269.275	714.429	603.273	711.294	668.42	726.019	1042.06	745.245
12259.6	9214.42	13335.8	3148.11	2908.89	14849.6	16075.9	812.916	1294.47	785.106	3272.02	1225.57	11990	1855.61	6182.69	2873.41	260.659	385.26	289.723	831.737	370.935	2260.16	565.129	4176.63	1401.58	188.19	206.158	257.414	352.903	380.683	934.279	505.236	1803.51	625.012	286.416	409.656	349.126	452.69	730.476	566.469	2481.13	677.294	495.016	480.284	583.392	628.392	624.015	1194.19	734.318	543.554
939.889	1762.11	2767.52	1154.47	1857.38	4127.49	6100.05	324.518	701.021	592.354	701.008	1283.3	1827.74	2459.44	837.275	955.449	211.271	258.563	300.643	252.025	449.435	980.569	629.765	1652.59	1929.46	112.021	136.704	193.91	311.58	446.085	609.98	420.177	2504.23	458.22	153.383	179.705	272.402	325.46	396.592	377.199	1499.73	1074.42	172.286	263.145	243.508	418.628	311.817	621.923	440.637	260.952
879.717	1208.85	1750.34	1084.53	932.086	2534.12	2944.89	823.181	863.195	763.959	857.058	763.674	602.349	746.89	600.195	1295.39	534.397	547.256	553.715	580.761	802.891	436.94	888.472	501.666	583.843	371.938	536.159	349.521	1124.72	685.675	727.248	785.021	585.674	571.412	678.654	418.751	923.852	522.07	819.147	593.991	586.38	561.103	682.265	599.33	603.229	606.812	806.339	590.533	940.586	739.436
4191.57	13450.8	13465.8	2206.95	2487.88	14692.4	7512.07	874.358	1266.36	1654.31	1275.9	1661.61	1209.95	1696.03	1174.78	1329.6	425.53	720.58	403.7	1165.38	520.577	2213.45	770.815	3166.63	3887.05	280.621	486.445	331.86	492.455	564.13	3898.51	720.727	19775	1371.47	304.492	329.949	314.1	442.547	824.56	847.232	831.02	1098.29	441.891	803.34	665.57	811.527	880.742	804.073	2245.93	1202.55
531.948	439.539	356.246	170.489	159.161	384.458	363.186	227.883	150.05	131.34	150.233	135.804	372.985	163.714	567.191	291.225	109.95	115.443	106.703	136.267	148.995	358.089	195.917	1577.62	528.287	94.5266	88.1509	131.348	124.108	152.123	135.004	152.84	824.077	274.799	90.9324	103.294	91.7907	169.076	209.108	233.271	210.282	234.905	183.421	196.34	429.982	289.908	368.984	287.741	363.255	178.135
1475.49	1300.57	2927.58	786.594	968.451	810.95	2724.75	467.323	462.27	594.842	462.558	797.329	644.724	1284.36	592.309	580.307	283.244	236.235	433.679	232.793	616.353	291.649	802.993	653.979	1031.07	175.06	317.421	330.102	561.075	882.63	658.718	986.8	915.678	1029.94	397.411	167.503	599.432	492.36	445.301	597.308	563.771	621.801	216.742	631.566	375.17	625.587	926.666	625.622	1046.46	686.497
314.482	1366.38	424.756	483.074	131.287	2255.43	401.998	116.665	237.781	122.353	411.168	121.816	880.605	218.873	1420.6	434.675	88.9414	144.575	78.859	249.472	122.072	499.787	181.075	1094.83	732.401	51.7713	96.4882	73.5545	141.14	108.867	272.709	177.833	1449.35	421.083	78.9047	71.3292	113.037	103.024	144.596	189.326	430.644	253.545	100.536	122.08	177.923	164.913	223.1	199.85	330.644	183.251
1187.89	5949.73	3530.77	2386.09	1380.96	7061.45	3631.96	462.605	859.198	809.354	1121.9	873.466	2196.27	2550.49	2320.78	1074.79	340.69	381.673	273.236	375.954	305.683	404.981	459.213	1287.38	606.366	182.915	194.462	195.045	222.97	230.262	340.134	250.514	883.298	354.461	219.193	185.014	246.125	194.878	280.741	180.087	730.601	338.994	287.76	298.154	207.036	402.909	210.587	614.059	346.094	284.921
1064.97	1750.95	2877.18	818.199	1482.01	1704.82	2068.81	216.998	242.215	419.508	630.436	996.139	924.856	1363.76	2076.02	1976.79	159.648	153.004	262.088	271.453	489.41	665.007	891.512	1595.76	1564.64	110.058	117.351	237.665	183.459	533.205	393.867	715.402	1063.83	928.697	118.529	163.879	218.993	370.016	317.198	358.296	759.058	312.051	175.975	242.534	211.6	314.951	253.526	548.913	404.351	304.669
6230.24	14720.4	11257	3260.25	1530.45	15343.1	12456.4	348.116	1122.05	2182.35	1119.58	2222.54	4723.04	4333.65	4681.26	5393.88	299.19	503.179	763.66	1736.96	1592.94	3532.56	4496.31	12455	5788.37	289.468	458.716	659.318	780.194	1533.54	1711.19	6323.33	1980.25	5820.57	378.953	445.958	640.219	660.242	1136.44	1872.97	3011.77	3500.51	296.974	884.519	1115.38	2271.18	1116.68	2308.09	4504.41	1355.01
437.141	585.794	589.568	601.655	416.673	551.937	975.806	355.99	550.785	409.533	559.741	612.129	438.506	764.768	432.637	811.776	173.214	250.71	263.621	402.381	386.709	323.509	543.762	579.663	268.474	104.662	200.502	207.569	322.346	500.637	416.103	708.932	418.544	624.222	233.147	212.268	321.786	498.665	313.038	524.965	436.113	396.212	265.232	584.689	372.002	593.018	465.248	596.377	472.456	487.837
630.442	809.802	938.769	262.94	281.911	1195.17	2611.52	223.044	175.22	204.1	174.13	267.643	526.998	1004.69	1272.87	1593.68	145.978	180.978	173.3	170.941	174.003	616.431	353.443	923.983	1447.62	100.495	144.059	135.812	143.224	188.656	635.506	455.887	2247.19	2443.53	117.89	133.744	234.918	193.528	437.369	256.987	1582.89	761.855	107.404	253.75	346.842	597.965	391.23	639.822	417.266	363.246
705.574	435.085	1080.47	467.753	449.785	1129.47	1291.37	211.444	301.993	271.968	303.068	418.498	673.662	426.953	689.664	424.281	196.352	171.244	193.379	299.869	220.499	498.493	209.25	1082.9	735.322	125.402	138.739	153.46	276.053	253.554	291.833	324.593	2000.79	1016.14	143.529	133.023	247.443	274.551	353.551	320.307	382.482	598.553	165.679	343.888	250.279	413.382	309.947	393.914	395.997	437.939
705.243	2240.34	686.34	1084.55	285.295	4556.58	799.561	292.106	579.708	248.812	1010.11	252.002	2144.01	445.206	2796.1	847.935	214.832	358.311	163.555	593.521	210.357	1143.38	335.047	2039.36	1374.59	112.334	200.619	141.023	316.812	225.013	600.924	334.645	2725.27	872.285	129.615	135.252	205.263	209.361	322.954	420.303	929.358	619.178	186.417	206.002	370.476	341.456	502.909	443.578	785.935	369.964
1138.38	720.666	1971.5	696.152	708.27	1754.32	2128.29	439.684	486.77	527.073	483.66	512.022	712.253	528.982	880.956	571.033	393.408	320.424	314.851	297.307	312.946	570.671	313.266	1563.76	760.41	204.769	197.586	207.605	248.589	441.741	423.367	589.603	3758.51	1360.38	219.094	236.435	292.359	515.299	390.093	563.083	623.358	902.091	286.304	519.037	474.454	629.932	532.938	605.435	648.257	734.195
3596.31	3958.42	4457.85	1366.3	1435.37	5132.81	4801	525.484	698.449	696.145	945.052	1037.78	2241.12	1746.15	1648.27	1379.63	285.382	348.251	325.567	450.665	481.77	830.589	593.584	1531.35	1203.74	178.124	249.739	269.654	426.875	571.239	894.229	559.035	3113.89	649.772	283.143	266.161	414.006	429.716	507.726	515.504	994.306	573.589	317.185	482.48	443.192	537.374	557.071	640.378	797.738	525.771
1388.99	2987.97	2628.39	1084.73	763.51	3636.33	2909.05	313.397	501.799	578.989	627.635	707.358	1386.49	1292.17	1716.32	1370.91	229.55	270.033	292.023	463.065	443.097	854.646	858.587	2327.66	1430.93	145.694	206.594	234.115	319.586	489.811	574.435	1086.75	1744.27	1487.13	203.627	188.44	311.958	351.192	414.128	528.363	945.005	830.479	208.902	408.622	390.116	635.529	493.283	697.566	935.187	520.753
[truncated: 9 more columns]

## Sheet: pos
1651.86	1703.64	2821.75	1391.96	1609.5	2440.11	3862.53	817.167	742.292	807.458	816.088	921.576	1536.78	837.587	1509.12	832.595	395.227	473.033	408.215	440.227	720.029	640.652	629.007	844.876	651.295	158.036	315.535	699.356	773.666	2299.84	778.142	1519.55	824.388	761.174	425.085	664.218	997.748	1713.1	837.493	1633.98	1022.25	694.034	261.646	651.837	680.049	645.152	689.291	651.169	665.099	398.271
4102.97	3505.11	4996.17	750.513	1976.71	2547.59	5505.52	345.204	459.096	710.649	462.377	2781.97	1060.28	7217.41	953.905	3166.09	257.301	253.413	346.884	300.659	668.082	338.156	981.396	530.801	603.306	181.291	179.441	177.353	197.321	224.535	607.078	321.957	1898.68	841.476	135.661	147.618	199.349	185.831	349.477	260.954	1906.83	324.224	230.102	530.884	425.599	539.103	532.73	550.828	836.362	765.489
9711.96	8783.78	14545.2	2566.18	2280.2	14436.8	14533.4	854.944	1293.43	771.68	3219.36	1018.47	12051.5	1503.96	6717.12	2253	391.427	485.03	319.078	947.379	342.732	2439.69	733.237	3908.98	1755.72	341.538	336.853	361.302	454.282	445.366	939.041	595.954	2227.11	796.784	405.115	463.342	423.93	514.911	581.666	663.206	3332.74	726.101	497.239	502.98	604.554	679.255	663.546	1373.1	839.891	553.508
631.72	1218.6	2029.63	720.402	1201.4	3169.8	4834.71	213.17	450.163	392.619	444.937	822.962	1416.54	1746.73	834.069	960.798	144.845	197.565	238.058	192.398	300.132	682.353	473.755	1686.21	2059.08	93.0984	111.706	139.807	238.823	265.915	538.127	264.746	2454.56	424.084	118.439	114.781	212.28	209.282	305.982	355.562	1588.72	1260.3	143.169	266.094	182.951	457.812	256.826	709.15	432.696	220.3
1364.33	1691.01	3243.29	1346.62	1677.05	4150.25	5517.35	1024.56	1070.08	1159.73	1061.1	1388.94	763.091	1360.73	754.744	1673.73	742.597	712.122	801.828	735.077	1074.58	620.547	998.529	675.443	885.333	466.242	554.314	516.705	916.421	873.939	765.592	905.469	700.986	621.647	651.057	462.976	857.702	543.826	765.015	591.651	691.989	727.51	803.68	686.366	589.073	689.695	795.411	691.404	1028.35	932.385
3275.74	14103.4	12134.3	1752.36	2653.29	13574.3	6549.2	765.235	952.46	1487.05	944.71	1492.21	889.911	1516.61	1374.1	1689.9	419.482	583.951	399.397	881.494	582.981	1902.82	733.355	3093.57	3552.32	240.195	437.467	267.551	434.806	601.186	3403.49	671.835	16872.9	1033.99	268.786	246.919	273.968	437.919	707.83	892.565	709.323	1130.04	434.17	729.467	669.913	736.937	1055.17	718.201	2150.42	1653.31
841.482	608.23	519.849	197.153	204.807	425.973	679.662	382.95	178.889	156.767	172.815	170.242	298.334	202.513	459.592	362.167	126.376	140.884	133.97	160.292	232.733	316.345	284.827	1606.69	517.886	131.898	145.593	146.326	175.091	272.735	164.958	350.833	835.347	332.841	168.398	132.4	179.87	264.98	233.211	354.927	236.595	354.689	271.038	277.61	415.432	313.554	436.201	315.986	432.754	208.261
1783.48	1746.94	2425.3	1129.74	1456.82	995.952	2331.57	650.556	509.762	974.503	507.108	1126.96	582.503	1506.86	615.684	770.558	319.126	206.632	580.056	205.91	690.483	274.891	869.019	659.125	768.273	177.249	464.544	312.496	945.676	774.531	725.322	803.247	787.919	700.446	853.542	223.107	1212.99	453.971	730.325	537.329	643.753	462.485	650.818	967.436	530.52	889.829	972.877	883.487	988.458	1248.78
373.962	1625.51	642.671	451.649	121.148	3036.68	444.695	103.879	225.805	100.836	476.687	136.187	1082.6	250.614	1588.83	537.143	71.9808	137.047	78.3842	263.763	141.371	598.61	243.295	1115.45	916.073	47.6211	67.5819	76.1446	138.434	145.937	291.742	244.766	1186.32	485.363	68.3099	75.1681	93.1503	133.307	141.152	221.047	392.501	277.059	123.602	87.3173	212.502	113.763	258.92	157.151	332.37	239.137
1303.3	7363.26	4102.92	2702.67	1857.97	7806.46	3032.03	608.8	1106.46	1115.48	1470.72	1169.39	3096.17	2882.74	2742.71	1437.47	415.721	485.028	327.533	457.196	360.362	365.91	545.632	1344.56	844.767	162.86	175.02	191.153	230.026	265.494	323.716	354.596	670.003	507.26	173.843	211.059	224.896	274.918	288.037	336.453	623.653	420.645	304.888	263.274	345.725	391.95	351.412	540.474	503.473	352.602
1756.27	2342.9	3970.56	1110.59	1888.53	2613.84	4115.6	363.294	460.251	686.323	1080.45	1648.11	1381.49	2030.64	3360.88	3610.87	272.046	298.617	383.892	596.193	607.982	1244.9	1229.77	2654.52	2183	186.671	179.05	250.499	350.172	481.447	717.166	742.246	1894.03	1014.04	172.13	200.886	329.06	316.085	566.843	349.497	1148.13	360.975	317.9	412.706	284.739	496.099	352.075	829.053	494.483	700.15
4899.04	14692.8	14082.6	2733.7	1828.22	12994.7	14780.5	402.342	1050.47	2303.15	1057.45	2348.83	5165.83	4461.89	5222.63	5244.04	357.539	583.425	782.046	2641.59	1621.27	4240.65	5104.68	14412.3	5353.45	367.926	598.004	747.85	872.81	1772.45	1727.84	8419.2	3035.67	7296.21	420.356	567.375	567.86	836.792	1232.47	2161.03	3372.38	4256.7	312.053	493.648	1072.8	2278.59	1075.64	2312.82	4739.24	1240.99
390.389	600.056	598.479	584.605	421.083	571.884	872.916	390.327	505.322	416.239	505.568	539.638	568.493	626.785	569.355	606.029	297.514	300.91	340.706	363.572	364.847	330.515	393.846	761.568	281.138	238.004	287.21	319.952	298.404	447.795	350.998	516.088	413.672	499.883	296.427	295.994	316.659	501.876	287.016	496.205	362.465	461.946	261.676	560.572	510.129	571.85	693.203	586.549	710.302	522.095
710.418	927.136	1026.95	342.232	402.351	1337.4	3038.97	319.831	243.987	296.581	242.361	324.629	555.303	864.08	963.451	1279.49	243.002	244.376	205.865	179.201	209.897	518.297	356.504	738.76	1323.13	149.35	127.535	168.931	122.885	228.635	475.696	465.287	1416.96	2638.6	118.467	147.899	200.436	201.915	325.454	291.308	1329.03	629.607	142.31	318.294	486.817	759.969	489.959	754.088	533.406	408.223
730.04	419.407	1090.97	481.499	375.344	945.77	1428.13	274.398	310.507	270.738	307.507	297.566	336.174	301.668	393.387	393.162	249.835	214.761	161.398	198.869	226.939	191.094	213.587	465.409	685.971	107.063	153.858	128.071	195.112	342.186	236.982	412.858	1018.91	690.832	138.682	114.569	201.448	378.701	220.737	412.133	283.852	622.343	137.883	250.429	348.916	333.618	384.768	309.812	394.335	561.519
789.512	3038.08	1168.32	800.516	260.009	6677.97	934.304	185.788	400.506	218.501	808.372	269.11	1894.58	529.812	2890.09	1207.46	128.505	234.03	137.892	447.786	232.167	995.243	419.974	1762.24	1567.59	94.331	122.551	151.906	239.322	239.291	505.441	343.427	2686.85	672.795	134.707	143.497	178.414	229.745	300.277	371.079	814.689	464.446	216.294	155.449	352.304	215.656	439.342	319.272	611.198	388.283
7612.16	22627.8	33181.5	3832.94	7081.28	40242.1	19903.8	1429.08	2887.07	2087.4	2987.25	3336.27	19095.5	9645.33	10559	23494.1	653.865	992.176	736.993	1998.42	1726.53	7949.03	5641.25	47113.6	28746.3	564.948	606.366	418.576	1288.78	1113.51	4680.81	2712.04	18602.5	5911.29	638.323	474.078	1065.59	869.674	2035.5	1044.77	9537.87	3279.68	842.437	1436.08	889.061	2387.1	1587.16	3821.46	3921.99	1341.67
2504.08	4234.95	4746.11	1300.93	1503.89	5258.39	4729.07	576.647	698.844	767.678	957.59	1102.89	2277.77	1902.58	1754.99	1368.34	328.408	367.471	363.34	458.44	511.348	817.998	649.205	1546.57	1255.4	200.003	278.805	288.819	450.455	616.947	853.721	603.296	2845.82	650.507	326.824	274.159	467.588	473.205	494.019	584.767	1114.84	637.708	372.035	496.327	465.632	545.705	601.238	659.095	820.987	657.204
2034.86	5538.39	6229.03	1417.01	1569.27	7722.27	5088.25	472.829	770.014	846.975	944.348	1119.67	3375.87	2310.04	2890.6	3858.03	300.913	369.7	373.477	735.25	618.186	1670.91	1501.76	7102.75	4266.97	209.602	278.172	276.558	468.163	581.127	1003.57	1501.37	3171.29	2041.67	301.479	245.363	439.051	419.698	612.781	622.086	1850.83	1123.59	330.986	494.521	503.351	843.843	660.535	1051.42	1322.93	700.346
[truncated: 9 more columns]

## Sheet: neg
1123.39	1017.73	1646.28	601.282	799.987	1361.72	2723.97	445.584	392.573	526.103	390.598	606.441	603.409	702.804	1215.88	697.292	257.059	262.932	371.086	223.587	714.05	366.21	477.567	631.105	466.25	116.261	191.316	490.004	678.538	1489.32	573.994	863.86	571.37	426.42	471.269	345.949	1023.55	857.491	739.024	835.031	857.715	346.69	233.449	772.831	330.197	775.961	341.55	631.241	310.417	338.243
7169.21	2764.14	3740.55	918.74	1655.84	2458.95	5400.72	433.503	484.174	668.548	489.123	1962	1543.3	5157.85	1115.45	2217.64	284.139	282.014	349.09	310.474	561.612	417.156	731.023	431.329	657.887	161.546	155.371	196.133	178.008	235.726	1122.49	262.829	3047.25	719.94	146.088	223.04	211.123	244.321	448.534	318.325	2733.57	408.069	346.06	653.404	695.601	657.474	866.156	669.049	1343.53	790.599
8427.8	10385.9	10631	2527.89	2311.97	15156.6	9579.47	759.508	1109.54	821.661	2828.91	970.887	9827.95	1163.63	6644.19	1681.34	380.678	412.349	403.655	766.827	372.104	2051.92	426.155	3917.28	1038.32	235.945	202.663	251.054	259.08	279.629	784.139	398.65	1912.96	523.803	266.028	292.65	294.55	326.843	552.21	451.986	2217.08	570.187	406.159	403.883	489.362	593.314	576.537	1157.22	719.345	451.698
696.164	1423.35	2346.99	784.926	895.433	3692.81	3183.57	373.359	541.662	447.54	528.233	639.205	1130.08	1105.46	825.852	1019.22	288.641	243.541	285.73	240.85	327.162	764.447	531.705	1415.59	2775.34	116.764	144.308	193.726	404.342	306.652	576.977	295.852	2392.93	465.661	194.65	163.142	422.533	267.159	483.37	385.077	1427.72	1139.45	204.826	395.099	271.074	605.213	340.444	799.024	504.67	363.465
1248.98	1590.5	2237.25	1849.01	1864.69	2655.38	2976.02	1684.76	1654.69	1552.89	1662.16	1277.18	1096.56	1279.99	1094.96	1186.53	884.107	934.401	728.618	911.02	1265.11	670.8	1436.25	640.391	860.16	397.417	803.735	397.752	1809.21	1420.32	983.56	1635.07	570.879	1030.42	1049.46	696.632	1484.8	1202.02	1011.45	1309.4	570.245	1081.56	1171.53	597.416	1053.64	605.756	1257.8	578.505	1426.92	1248.94
4896.79	18887.8	10777.2	2028.29	2861.1	16519.3	7067.17	843.042	1473.79	1306.87	1462.53	1321.28	1406.02	1332.14	1641.31	1565.62	505.513	812.503	449.347	1376.48	548.144	2993.44	780.971	3314.21	3635.71	313.278	607.981	345.248	609.873	578.528	4849.11	954.053	20685.9	1742.45	386.289	367.289	392.49	576.104	871.014	1097	857.903	1353.35	475.107	851.195	769.858	864.49	1211.72	861.744	2490.47	1088.32
440.223	337.539	395.524	253.21	225.688	415.042	406.196	298.119	244.949	209.688	244.16	186.184	396.812	203.478	589.622	297.017	177.858	206.399	150.729	220.602	176.052	401.224	223.276	1869.47	573.206	137.403	153.279	150.263	180.689	155.821	157.629	182.389	1421.48	329.546	148.004	125.24	199.628	240.3	328.891	285.064	325.427	293.578	334.91	408.585	847.068	495.895	728.841	488.714	726.236	396.844
1415.79	1397.77	2444.14	912.005	1117.61	716.579	2527.83	579.486	517.955	683.834	518.903	843.257	563.033	1192.34	533.296	568.989	347.51	355.311	390.161	354.792	472.748	422.181	625.389	806.15	1064.44	234.004	369.785	281.902	584.651	756.64	715.35	1078.44	907.396	1522.67	422.107	226.237	585.419	555.548	423.606	812.877	514.557	738.06	287.071	653.541	558.121	632.644	1364.06	623.526	1435	559.643
350.605	1680.27	562.126	495.819	131.234	2824.6	405.855	116.886	235.672	101.974	443.126	132.291	963.597	282.964	1133.87	550.181	91.1711	149.37	70.1874	261.056	96.1368	553.412	238.757	920.923	1138.45	55.6308	89.0232	73.4621	146.681	115.086	287.861	172.162	1148	354.333	66.5382	70.3359	104.327	105.165	157.639	168.392	416.658	209.309	103.929	116.331	143.5	156.231	175.251	159.494	272.954	193.472
1319.12	6403.96	3740.58	2118.67	1444.78	6404.51	4609.74	485.273	775.391	973.838	988.157	1033.12	1872.22	2770.3	2002.87	1200.15	373.552	380.211	331.717	368.53	339.72	353.985	529.712	1083.3	684.621	196.921	196.124	194.618	220.385	226.637	343.258	250.753	857.867	384.698	209.438	199.027	217.663	216.581	335.802	226.804	808.615	375.35	327.58	361.298	289.69	519.368	291.831	858.901	480.817	400.586
2130.7	2636.52	4495.22	1504.46	2008.17	2957.29	4722.41	409.13	484.077	596.124	809.71	1292.12	1713.03	2079.62	3945.87	3761.2	338.059	365.109	547.064	536.357	1002.11	969.545	1688.61	2873.34	2744.12	393.786	265.574	686.559	340.122	1376.94	613.505	1502.76	1654.95	2012.72	261.645	449.602	430.382	831.076	653.592	693.964	1500.36	526.705	383.337	605.146	437.078	795.248	468.785	1253.27	653.644	751.713
5423.4	16991.3	12329	3408.36	1672.96	11892.2	12299.3	351.813	1123.89	2098.51	1153.5	2150.2	4567.98	4121.24	4605.71	5632.64	267.703	489.738	692.559	1002.69	1527.55	3657.86	4121.43	11446.7	4892.26	240.063	344.723	714.022	710.089	1767.18	1771.27	6134.18	2398.45	4667.43	252.417	530.826	508.515	1244.67	1596.33	1917.73	2786.54	3413.64	296.059	724.078	1046.26	2033.24	1054.67	2084.73	4386.31	2180.11
440.517	695.456	650.286	544.904	279.957	614.089	986.339	331.435	430.607	332.401	427.79	460.711	513.753	676.519	512.296	657.248	268.046	367.966	315.783	598.958	386.547	379.421	488.012	820.294	331.209	195.279	322.16	308.3	489.813	704.854	606.303	846.841	498.06	751.391	287.232	314.124	360.445	702.657	342.421	695.673	514.722	551.761	202.466	611.022	337.869	610.719	535.566	617.579	553.099	442.802
669.763	908.837	875.945	364.786	301.593	1221.4	2345.78	259.423	175.474	212.404	168.904	233.208	422.153	814.206	1199.73	1629.96	158.56	168.264	150.573	150.268	159.939	568.063	372.234	907.488	1240.23	107.11	138.69	105.062	136.008	182.003	567.562	529.622	1614.51	2787.42	124.878	122.337	143.706	152.65	247.583	239.127	1870.77	882.815	137.64	221.401	490.724	663.594	506.272	680.055	565.267	440.539
456.299	297.494	734.814	329.449	278.715	789.149	665.94	248.973	268.538	493.216	265.834	218.582	318.143	220.285	425.073	290.779	223.882	185.63	199.287	177.244	213.446	266.864	209.295	833.538	558.478	147.52	146.252	115.603	206.198	313.397	233.399	419.193	2157.62	913.672	175.006	154.324	260.392	308.453	233.448	392.7	298.404	893.026	289.334	374.91	285.284	341.44	267.798	320.284	257.156	384.258
639.866	4029.77	1034.95	866.663	258.971	5549.96	980.402	180.361	378.561	209.515	791.199	279.366	1926.13	609.957	2268.75	1123.66	157.319	268.171	152.702	515.905	217.352	1073.71	482.711	1932.59	1810.51	128.475	183.223	142.471	311.373	224.194	595.771	319.586	2299.92	781.69	160.519	151.939	217.999	181.54	299.303	370.689	841.045	458.829	180.059	202.986	264.528	286.058	363.939	296.606	585.521	329.263
5541.65	20209	41485.7	4982.52	7058.8	48499.3	26239.1	1886.71	3941.7	2401.12	4019.57	3848.24	22327.8	9923.3	11697.4	24324.9	1159.66	1395.26	1195.3	2665.08	2238.73	9815.55	6156.14	55179.8	30677.6	673.757	814.057	639.486	1804.91	1826.36	6774.77	3227.26	22718.3	5920.28	661.35	607.781	1315.32	1166.25	2550.86	1539.47	13929.2	4419.59	999.564	1344.96	1012.76	2759.78	2100.79	5701.06	4620.85	1587.56
2708.81	4588.9	3852.16	1248.98	1330.83	5220.55	3888.06	601.952	743.04	729.295	955.59	897.185	1940.3	1519.1	1679.73	1098.4	359.023	403.903	353.032	503.422	487.284	899.478	600.081	1502.98	1289.44	196.517	291.359	257.416	507.145	556.436	1039.44	609.405	3351.61	749.994	335.987	270.954	493.608	459.153	535.154	588.996	1072.95	651.56	389.062	521.358	544.811	590.635	715.418	682.741	971.036	583.18
1838.77	5525.04	6835.28	1552.76	1455.28	8146.91	5578.27	484.949	833.187	810.293	958.67	1049.11	3518.79	2269.07	2832.49	3973.97	338.546	412.503	404.533	663.088	665.429	1806.06	1491.23	7680.41	4514.19	237.255	286.961	326.148	495.023	749.328	1250.9	1448.08	3625.5	2009.63	262.113	282.653	414.417	546.459	684.058	705.743	2348.08	1246.91	320.704	521.567	486.581	879.832	712.896	1259.55	1381.06	726.995
[truncated: 9 more columns]
