# Supplementary material for: Emotional arousal in 2D versus 3D virtual reality environments
Source: PLoS One. 2021 Sep 9;16(9):e0256211. doi: 10.1371/journal.pone.0256211 (PMC8428725; doi:10.1371/journal.pone.0256211)
Supplement: S1 Dataset — (ZIP) [file pone.0256211.s001.zip › Minimal Data Set/VR-3D(alpha) .xls]

## Sheet: neu
98.277	248.495	188.699	134.855	134.126	684.146	234.459	216.389	101.407	75.1151	176.316	76.1294	413.715	77.7233	492.346	309.805	77.0463	69.3083	58.8483	106.362	58.167	152.357	67.3215	303.013	227.419	40.6361	56.6872	42.4336	97.3275	33.4948	159.086	73.3643	516.011	237.279	52.7498	31.9095	100.369	27.3826	151.645	57.6583	204.978	132.5	64.6673	80.3405	51.9754	135.44	63.0473	1454.23	805.032	102.797
1411.44	1734.78	1494.63	1243.16	1129.1	1525.84	1878.76	1127.61	895.648	1088.37	899.94	1090.9	872.646	1101.22	923.9	2422.92	885.717	597.352	715.207	587.333	637.212	782.048	857.316	1248.86	1389.44	552.453	390.402	530.519	442.456	533.531	1078.29	667.484	2102.02	1837.75	462.185	504.036	583.009	557.845	957.539	653.056	1435.97	1064.25	989.495	1676.09	1276.39	1858.84	1307.17	1832.38	1309.36	1969.04
1830.52	1869.89	1670.85	906.964	731.725	1834.7	1316.66	643.485	503.111	384.849	429.377	388.078	729.798	473.882	1090.94	975.282	381.308	196.05	232.599	244.722	208.508	376.554	268.403	668.604	583.415	149.804	98.1347	151.632	100.326	128.399	161.195	142.303	424.462	329.06	80.3717	97.2614	124.308	111.342	180.492	119.968	445.509	346.254	183.589	360.029	236.649	511.978	487.055	741.832	639.98	1037.48
330.82	524.417	474.194	187.352	172.866	733.098	801.492	68.3957	118.089	105.131	112.824	216.811	170.799	400.526	513.679	768.996	32.0559	66.0647	47.2234	77.7055	108.104	324.413	249.418	384.116	464.109	30.2049	44.9972	37.7601	77.5079	71.9514	129.331	150.13	189.734	371.007	68.7068	44.506	77.739	55.3301	135.556	162.457	137.665	339.521	59.1189	123.235	58.6928	99.4298	77.881	162.233	209.047	93.2565
327.844	513.624	323.105	483.225	484.172	1213.63	826.555	345.798	393.318	436.703	387.306	465.718	474.134	738.747	442.737	505.366	285.007	284.631	296.373	273.115	400.881	285.155	278.068	367.364	334.372	92.3434	173.31	182.771	238.888	494.446	267.925	440.971	436.439	668.854	146.285	221.652	179.672	537.017	232.934	365.552	296.081	411.669	245.456	203.27	379.252	267.332	459.505	376.615	416.125	438.27
511.937	2734.68	950.498	753.454	504.348	1320.13	1688.04	287.596	291.095	360.978	408.191	564.185	335.286	348.989	469.64	503.864	189.845	132.275	191.251	151.664	216.507	262.225	240.692	513.973	419.594	103.708	73.8756	107.575	121.208	111.046	253.964	210.758	650.133	691.176	104.738	91.554	112.038	73.0184	236.304	99.7685	336.303	473.71	140.017	181.282	147.549	231.136	147.01	356.641	240.535	289.595
727.108	732.942	684.012	432.773	464.819	526.117	646.579	422.771	289.283	379.041	224.28	255.746	200.293	203.023	174.273	410.098	365.137	219.235	232.308	125.95	147.063	106.732	129.602	253.805	146.173	99.1161	120.494	129.126	139.164	131.94	132.378	101.249	226.619	126.535	113.669	93.7905	135.206	100.891	145.05	117.508	220.583	179.833	93.439	153.108	144.664	209.363	273.608	294.843	328.955	340.039
534.345	617.039	564.036	394.863	515.623	784.315	605.436	441.883	328.167	584.648	234.536	633.366	487.048	649.75	587.621	479.593	401.947	235.171	465.675	220.478	509.1	278.747	435.554	649.9	294.264	198.757	310.055	321.938	457.433	717.137	356.32	532.487	468.869	304.739	293.707	247.859	462.02	466.869	390.452	422.321	392.87	268.003	248.54	377.176	281.144	413.269	288.242	485.5	233.724	309.539
1248.46	1427.12	1397.36	1274.23	1255.2	1559.5	709.396	1240.81	1021.85	1000.59	1013.95	992.123	1254.28	1010.39	1555.65	632.423	1094.93	854.873	654.643	673.948	640.176	1135.98	1329.27	1515.05	1571.44	494.727	808.375	755.987	1837.79	2030.87	1488	3111.04	1519.94	2270.81	1486.17	1237.97	2122.24	1877.95	1363.24	2529.44	1304.54	3470.92	836.485	1626.19	1340.92	1500.68	1562.21	1575.62	3696.02	1139.36
1026.18	2287.67	2388.25	1178.59	1079.31	1306.91	2012.56	619.137	695.768	886.818	692.687	901.105	140.781	974.205	52.3472	1240.42	450.395	275.759	390.821	192.34	314.497	78.805	420.981	210.048	681.227	87.6107	98.2395	99.8626	103.599	81.2808	160.146	183.406	417.842	686.775	95.346	60.0479	124.077	71.4535	293.167	156.664	342.704	388.622	194.179	390.161	147.458	389.44	172.897	396.118	465.77	474.491
2397.63	3310.82	3511.57	733.233	1179.02	4127.12	4508.67	461.734	939.312	796.052	939.854	2101.39	1449.48	1570.11	3773.55	2491.77	534.851	612.216	395.54	637.489	367.871	215.366	474.781	213.992	1336.15	362.572	762.174	363.341	999.136	588.616	719.396	669.648	340.458	1060.37	676.805	292.238	725.554	361.187	461.398	279.866	1117.39	273.678	414.363	431.601	225.234	517.462	227.424	1247.61	756.857	385.841
1244.32	2449.89	1194.17	292.491	303.848	1954.03	1208.18	124.545	180.308	184.593	182.084	308.333	609.23	310.354	857.013	644.949	27.1228	82.4513	93.0554	242.647	165.306	567.758	383.878	800.983	733.824	91.0943	196.975	198.619	406.392	526.223	569.949	624.604	607.804	494.265	518.192	630.9	684.905	986.013	548.81	827.549	511.696	509.166	608.843	536.889	853.416	445.87	762.738	441.508	532.535	361.606
117.052	177.885	219.27	120.217	172.077	205.708	348.213	236.138	168.147	198.943	166.908	215.004	182.513	308.185	327.062	456.236	346.394	279.039	245.189	160.832	243.393	286.493	365.657	629.604	479.311	477.834	234.389	211.487	118.871	196.266	331.382	418.403	861.338	443.774	169.603	184.557	148.248	164.847	244.02	178.824	630.17	335.522	204.56	155.854	167.579	261.255	195.852	636.701	288.997	347.792
1180.83	1357.53	1022.07	255.394	839.186	1923.75	448.282	261.584	278.261	370.358	382.482	482.531	1690.68	518.169	586.508	268.649	220.464	176.177	152.542	167.612	169.2	160.77	206.794	381.307	376.369	112.318	147.762	116.856	160.533	163.462	181.069	237.289	354.042	293.999	131.598	108.92	163.262	125.929	176.671	194.112	235.977	308.295	82.5279	166.233	160.444	179.773	196.721	235.512	321.806	474.697
1115.75	1782.71	2621.74	504.057	532.733	2595.04	1425.21	320.138	447.506	276.538	448.511	286.673	1420.26	598.193	949.144	1318.7	286.857	259.823	230.378	334.458	176.611	463.326	215.856	1123.95	1008.03	183.805	135.481	133.575	183.456	187.29	412.11	269.447	1114.57	388.615	124.818	142.234	150.744	199.469	267.53	173.602	558.886	362.79	290.003	362.178	249.999	475.282	405.432	639.122	558.471	542.727
3037.66	3442.97	3015.84	3027.33	2496.85	2295.37	3537.68	2293.1	2070.06	2612.41	2070.48	2652.14	1973.07	2678.94	1093.32	5051.53	1803.32	1248.94	1494.36	1062.11	1558.43	1141.32	2184.11	1360.88	3266.74	899.7	804	779.162	956.876	904.616	1954.6	1481.03	4206.99	3493.28	1311.86	426.064	1827.64	451.715	2209.1	1006.6	2964.74	1769.73	2091.68	5156.73	1618.93	5115.64	1710.24	5066.3	1731.25	4397.8
3006.53	3127.69	3776.39	2983.13	3056.56	2969.41	1719.64	3071.63	2669.54	2591.3	2663.72	2554.84	2497.51	2574.99	2374.67	1792.19	2739.36	2301.07	2244.39	2158.49	2244.65	2730.87	4069.67	2706.06	3663.12	1020.19	2323.94	1620.52	4743.74	5795.13	3205.09	8208.19	3094.83	5180.48	3756.96	2155.49	5083.91	4471.11	3119.62	6108.25	2699.02	8743.51	1825.68	3530.74	3275.56	2954.79	4082.6	3130.12	8959.33	3175.64
1119.45	1053.32	1286.01	1141.21	1275.59	1789.6	1979.05	969.971	855.318	699.287	867.184	694.828	859.549	698.217	1277.27	912.667	680.004	647.951	527.417	843.228	491.296	746.06	558.454	1290.48	678.303	465.915	505.269	591.841	510.072	918.489	632.814	825.249	1246.27	728.454	416.999	646.102	402.301	945.244	560.782	1059.59	802.76	934.403	721.139	632.219	1512.87	705.861	1897.09	1030.4	2043.13	1694.5
2129.1	3076.87	4543.14	1201.8	884.229	4327.06	3222.06	795.052	1101.97	539.876	1124.54	427.103	2188.71	843.925	1705.01	2572.3	619.439	654.878	305.475	764.812	227.084	971.209	509.941	2011.59	2128.41	368.911	331.542	214.678	381.205	200.623	815.08	686.372	1650.32	1173.94	233.424	236.688	263.183	385.659	496.902	459.549	870.753	852.259	480.845	637.326	488.758	752.482	892.957	831.012	1254.62	904.69
[truncated: 9 more columns]

## Sheet: pos
91.2566	231.62	246.811	198.61	251.348	1430.2	449.531	502.35	185.457	195.011	269.989	173.354	624.883	185.679	915.35	283.776	274.459	158.971	140.214	131.361	98.22	105.83	85.7393	348.582	202.713	121.294	106.417	108.311	73.199	86.9572	100.736	99.9876	733.881	454.078	68.2135	77.4332	78.9028	61.0192	131.68	68.6607	292.153	184.096	94.9817	88.8983	70.0051	204.953	96.7498	1501.27	913.502	181.787
1532.08	1862.05	2183.82	1522.98	1775.56	1491.7	2948.91	1445.76	1033.38	1903.98	1030.67	1920.13	955.31	1914.71	759.674	2446.15	1024.98	574.998	1030.32	424.513	1069.47	656.356	1278.43	1066.95	1621.51	369.303	217.026	488.006	353.506	586.654	1292.91	691.795	2355.1	1368.4	526.941	374.663	947.554	419.805	1453.9	457.139	1584.44	733.635	1192.84	2475.73	887.937	2766.95	871.898	2739.74	840.451	2308.33
1453.13	1160.23	1529.03	886.757	1036.03	1099.24	1378.97	999.352	456.396	483.42	395.05	481.959	603.621	545.495	876.258	822.631	418.316	228.199	245.029	226.696	209.11	392.619	317.552	747.115	437.258	132.229	97.4632	96.6519	114.385	139.346	231.624	257.548	442.884	345.988	85.6811	111.418	103.034	195.951	194.631	228.117	452.524	358.656	259.405	341.488	289.715	427.682	501.484	706.091	683.602	1056.36
259.55	457.163	449.305	167.399	123.476	970.643	987.525	46.6957	93.3585	88.6063	94.0175	224.605	216.076	529.363	810.27	1036.42	29.0432	49.2454	73.5094	83.2111	171.544	288.802	374.708	580.663	580.727	38.5171	37.9762	67.6956	34.3662	92.2896	109.168	171.871	255.79	419.254	54.2057	54.854	59.9153	59.7894	85.8574	115.807	104.54	227.79	46.5678	119.775	47.8959	93.5768	55.404	194.363	136.654	85.7115
660.036	644.803	500.096	712.477	659.455	1305.8	718.773	588.458	492.645	593.893	493.476	588.495	610.198	714.943	373.728	466.326	502.25	403.733	432.215	303.354	435.778	310.166	340.585	243.931	285.87	189.678	226.279	299.667	220.749	569.986	227.087	426.706	279.905	521.307	155.291	275.789	233.381	517.632	245.633	459.979	325.653	501.088	231.884	276.362	423.667	360.211	577.43	493.436	913.934	567.864
574.833	3905.05	1199.25	1530.83	898.52	1725.44	2327.28	660.264	806.366	549.268	930.882	687.677	754.978	295.531	912.743	825.626	495.391	473.909	415.751	439.529	383.653	684.628	438.909	822.998	507.608	340.629	301.617	318.211	270.701	278.094	515.939	382.033	659.75	694.748	177.173	254.269	165.621	220.081	276.556	213.096	1054.91	849.428	135.238	337.832	219.847	621.459	235.584	989.01	498.208	834.59
1063.48	1169.22	1197.41	395.251	302.882	1030.21	1189.69	274.581	273.577	243.951	228.002	195.09	305.199	213.805	279.604	591.007	293.829	201.927	208.25	132.405	131.853	215.188	139.837	247.124	367.832	98.4344	140.205	120.451	172.424	124.674	237.052	120.309	228.028	228.042	163.109	84.5464	204.291	109.062	241.267	132.17	234.802	227.284	118.737	193.793	214.167	220.514	380.687	291.885	405.52	406.989
767.62	725.707	1269.8	618.813	1058.49	1071.83	1620.5	773.434	711.893	1024.44	509.062	1034.1	740.601	1228.79	650.038	1112.66	549.845	513.551	521.256	361.967	558.34	301.357	612.485	696.81	646.466	287.425	445.122	239.553	689.487	516.385	400.582	533.594	482.649	462.463	473.329	340.292	567.398	439.515	367.921	427.441	366.677	337.559	675.791	510.606	520.005	434.096	481.784	487.88	439.034	933.694
3114.41	2609.91	3272.07	3897.27	4088.36	1917.41	1827.86	4178.05	3820.88	3337	3819.9	3308.81	3130	3284.32	2882.87	1465.28	3677.81	2731.95	1980.38	2163.97	1988.76	2222.26	3139.02	2176.96	3289.53	792.133	1598.06	1394.72	3695.28	6396.37	1933.82	8376.15	2189.27	5385.75	3202.12	2230.12	3977.73	5980.99	1630.42	7269.26	1680.02	7409.76	1471.55	2639.97	2634.16	1969.32	3520.73	2094.02	7086.56	2094.5
1251.28	2134.71	1930.69	1135.36	1086.73	1445.06	1795.74	464.512	570.093	719.337	577.463	730.04	211.482	967.609	61.4117	879.657	328.025	237.967	306.073	165.411	340.959	85.3351	536.683	174.339	586.153	122.272	87.9704	137.27	79.7936	139.747	131.986	180.817	666.971	727.861	98.855	102.55	108.438	77.3991	276.485	139.068	429.048	381.875	164.525	383.706	135.423	388.905	148.89	397.453	526.221	326.972
3188.11	3156.77	3632.3	1201.89	1750.17	3123.07	3281.96	496.221	934.585	811.082	939.257	1734.92	1739.87	1476.92	1693.09	1871.81	470.436	637.566	374.193	717.564	455.07	310.444	665.456	309.524	1210.35	437.894	965.255	346.442	1309	552.898	829.829	596.556	236.746	963.024	1123.11	294.168	1235.15	366.689	619.898	269.456	701.221	268.899	695.16	922.483	272.545	643.67	267.827	1187.4	461.728	633.624
1615.69	2620.73	1383.35	220.139	299.465	1554.06	876.868	130.873	233.445	216.105	236.091	349.315	452.722	353.872	725.214	658.461	28.3112	157.861	132.341	360.923	290.39	473.047	496.217	518.487	1069.02	116.23	391.397	238.04	848.637	664.891	756.065	897.303	693.911	799.228	793.009	501.943	1180.08	836.373	1001.73	923.331	683.266	707.019	589.494	843.627	599.547	710.079	587.398	711.23	657.995	276.838
119.467	75.8657	289.578	48.7956	192.677	86.1373	263.621	132.058	125.982	141.517	129.542	183.584	100.135	280.018	222.709	409.723	125.491	156.944	107.129	182.956	153.055	218.96	206.294	372.201	444.977	157.213	143.301	93.0776	158.213	107.127	166.529	241.026	431.028	372.395	133.538	122.538	153.218	100.064	130.481	147.868	304.875	264.106	160.311	113.273	129.234	145.607	151.975	309.207	265.47	307.163
1262.05	1285.01	534.531	353.646	1311.52	1235.45	523.73	462.331	446.668	652.095	532.5	903.226	1437.41	877.442	397.575	750.02	450.73	371.702	455.313	289.156	521.193	307.6	725.694	430.016	646.125	281.925	274.405	290.672	243.402	298.632	353.476	406.72	461.576	435.458	179.853	209.751	219.082	210.84	359.579	317.826	402.642	480.002	343.134	546.45	446.739	652.694	620.033	587.399	757.585	1152.83
1221.79	2722.61	3197.57	1112.18	1087.71	4781.77	1988.43	995.637	1057.57	769.458	1064.57	612.575	2289.01	1202.97	1598.64	2672.84	842.516	789.149	492.908	534.306	393.306	559.758	555.251	2123.73	2576.61	563.095	466.016	337.509	314.988	308.911	332.273	420.442	1407.61	1043.03	210.989	141.742	228.45	333.685	381.633	504.907	979.727	811.977	362.038	454.75	460.368	686.385	783.438	1163.25	1183.54	870.364
1993.52	2706.09	2450.67	1773.18	1470.06	1767.55	3419.95	1321.29	1049.08	1594.02	1057.07	1628.46	989.791	1614.7	1022.12	3229.54	963.802	616.161	885.494	686.489	873.526	1141.89	1128.13	1452.36	2187.41	648.994	550.535	674.093	865.608	718.636	2133.35	1006.63	4334.93	2848.57	798.063	714.462	1159.92	741.279	1638	954.793	2205.94	975.24	1261.83	1726.72	1001.54	2378.96	992.122	2359.09	977.327	2273.21
5051.59	4257.4	5954.27	5662.67	5786.19	4662.55	3658.76	5501.59	5705.6	4613.24	5708.8	4562.33	4368.39	4552.31	4777.7	3211.52	4915.76	4091.09	3544.35	4180.44	3564.93	4001.27	4894.92	3935.48	5036.43	1988.36	3022.47	3565.92	7670.31	8568.92	3714.94	9344.01	3917.8	7033.49	6835.31	5592.81	8163.84	8042.78	3509.56	8879.81	3339.64	10826	2793.02	5688.11	3906.14	3982.79	4947.08	4220.83	11102	4895
2122.29	2679.95	2498.01	1680.74	754.825	4932.7	3136.09	803.546	2037.25	736.443	2226.03	730.703	2053.34	732.764	4943.8	2604.89	625.893	814.168	985.181	1164.26	1252.79	1865.26	2190.19	3047.75	2320.05	432.748	419.82	1302.89	583.216	3339.43	1025.88	3357.12	1894.26	2344.79	408.193	1119.64	566.463	2534.14	743.221	2501.9	484.57	1724.18	551.195	559.633	1437.78	541.288	1891.54	767.998	1448.67	1012.2
2719.63	7091.45	6011.06	2266.87	1898.94	11758.4	4168.65	1848.49	2084.92	1318.78	2087.51	1108.04	4219.39	2485.7	4317.54	6144.95	1759.4	1573.5	853.131	1123.66	726.293	1167.07	1585.48	5886.62	5237.89	975.412	799.845	575.812	783.28	825.398	907.739	1026.24	2753.25	2378.24	364.257	378.051	623.108	768.486	773.403	1176.84	1717.59	1947.69	803.333	859.285	992.917	1062.63	1544.61	1728.95	2395.23	1876.13
[truncated: 9 more columns]

## Sheet: neg
74.895	227.06	232.294	119.615	127.893	725.763	419.661	135.826	101.4	108.548	133.93	87.3137	370.13	110.463	710.074	231.734	174.318	89.9734	84.4439	68.2919	69.5017	93.8714	80.5439	315.001	323.333	49.1225	40.8461	53.4016	61.263	61.9484	94.7103	78.6349	522.203	162.124	34.1648	36.6826	73.979	41.0533	136.38	74.2516	243.053	138.004	72.8861	90.4883	61.6617	171.339	62.2122	933.661	596.16	132.738
1311.46	1879.63	1239.84	983.714	1143.86	1675.87	1528.78	987.962	638.876	1378.83	631.633	1393.72	623.064	1406.49	712.323	1840.24	808.397	400.48	815.302	315.943	779.78	534.307	919.903	835.905	1313.65	527.787	257.698	554.301	270.045	518.504	876.987	703.464	2549.28	1411.19	382.413	369.422	672.614	404.725	1060.02	514.934	1622.71	566.759	635.442	2000.68	845.217	2413.58	874.659	2391.71	870.072	1349.17
1977.98	1932.49	1786.47	832.172	632.947	1994.64	1814.49	582.493	465.304	342.422	470.065	345.612	870.474	583.261	1367.29	1263.94	386.26	218.488	191.77	283.584	197.342	424.108	422.464	875.481	672.811	121.292	85.3085	118.81	81.4248	147.117	224.815	284.572	395.181	474.09	106.254	116.704	128.762	171.554	199.237	180.667	485.561	437.144	248.668	347.681	266.42	499.869	445.258	661.517	592.677	1077.13
366.967	616.807	621.45	165.783	155.224	1222.2	1070.14	64.5691	103.603	91.8229	100.902	131.023	245.231	377.243	568.254	803.977	26.5715	57.8119	33.8763	85.8221	100.713	360.885	206.694	559.908	477.246	46.2371	58.1365	60.1653	90.5579	96.9679	176.445	150.366	232.667	490.302	79.4393	77.051	79.5215	96.8789	109.4	150.04	152.688	277.812	59.1319	128.153	97.1469	76.2111	104.263	139.706	201.759	120.77
431.161	490.847	529.197	559.699	611.542	1051.63	1694.21	340.131	428.558	554.728	435.149	599.716	886.944	1100.84	546.756	1027.12	206.127	222.449	264.383	564.692	417.424	563.864	439.205	715.793	462.609	104.346	317.474	163.994	651.307	513.858	490.14	432.297	516.667	567.122	289.29	262.431	480.743	562.043	360.814	514.931	320.607	440.932	311.258	309.225	473.374	272.985	474.289	311.49	373.447	411.178
751.774	2948.37	1375.29	969.175	705.058	1083.04	1860.97	377.052	424.553	404.666	558.267	573.965	289.881	363.687	396.861	531.838	304.309	245.877	236.172	220.522	231.246	334.543	242.475	316.625	354.274	99.4998	111.809	114.652	118.399	145.299	256.86	181.094	453.02	507.556	82.8701	81.4075	109.51	96.0087	226.288	174.137	387.308	630.708	173.731	221.006	200.461	275.847	203.136	423.208	300.909	363.492
845.643	746.195	692.85	356.772	351.333	488.484	584.359	290.958	261.957	237.53	277.099	195.755	297.622	221.51	185.607	317.897	271.802	196.41	196.935	151.427	140.953	147.335	139.71	266.573	210.77	110.616	126.793	148.342	100.325	114.195	144.313	81.7507	287.132	174.812	130.653	152.995	85.6203	110.918	89.8209	108.07	249.662	174.988	115.57	145.105	162.475	133.53	226.335	204.342	268.212	267.062
437.122	426.906	467.972	312.275	332.143	457.848	512.642	289.67	244.102	355.948	193.101	428.153	700.217	407.875	413.399	339.952	217.835	186.316	383.547	163.664	679.279	231.067	501.839	337.832	343.647	140.917	274.067	401.062	478.309	903.503	318.696	647.827	333.267	381.125	297.904	191.3	473.536	384.01	406.391	373.529	371.644	194.556	232.503	354.668	170.363	399.655	165.785	534.401	215.995	376.303
906.487	855.497	1037.36	906.437	827.962	984.131	579.201	832.012	857.357	607.715	845.072	600.274	948.461	599.713	911.15	608.412	822.115	672.171	615.549	604.009	606.141	529.212	1085.5	733.183	1465.93	226.32	511.25	321.683	981.138	1363.4	704.808	2069.06	781.172	1552.99	706.434	375.748	1089.14	1004.96	816.903	1362.81	1002.85	2588.25	401.031	870.313	616.887	1220.32	863.65	1282.14	2435.53	859.026
1430.67	3167	2551.01	685.222	943.586	1679.94	2310.09	450.398	638.79	830.342	652.924	834.138	219.17	1207.73	53.3322	844.442	347.594	295.013	286.428	250.905	354.673	80.01	524.382	168.209	483.293	96.3533	122.92	123.999	111.275	131.718	105.246	94.9625	434.956	486.04	89.0728	88.6682	110.824	83.3229	161.082	105.735	320.388	350.769	156.777	322.505	170.551	323.899	192.482	325.098	553.918	502.872
5697.86	7183.26	6420.46	861.533	1216.46	6846.14	6670.73	380.848	933.876	606.8	929.065	2335	2243.09	1377.48	6362.23	3512.74	642.65	823.018	492.87	923.753	513.025	352.354	709.433	345.927	1366.95	615.897	1055.23	598.095	1286.31	762.856	1147.38	668.765	437.262	1787.33	1006.93	460.806	1169.87	466.465	1095.6	436.76	1815.57	427.482	433.185	766.228	211.956	913.325	241.151	2461.91	1127.33	418.901
999.386	1667.29	1308.34	287.764	153.624	1299.31	1236.1	69.5366	147.681	136.353	149.228	274.905	434.381	275.919	457.472	618.862	14.9608	109.831	85.6559	245.101	207.529	354.674	375.21	410.653	1050.62	72.4568	296.902	142.61	597.76	439.085	502.696	660.683	493.108	685.136	502.073	252.389	778.143	526.513	603.63	625.276	430.24	490.665	360.602	575.893	374.332	519.371	353.253	511.196	456.441	231.555
288.21	238.604	231.525	155.855	288.379	251.185	327.391	305.85	251.849	304.544	239.18	313.961	314.886	408.478	512.112	534.419	434.797	359.211	315.746	347.466	273.629	506.116	371.357	1040.9	542.946	429.804	271.501	269.027	214.334	276.762	431.795	456.495	1219.21	614.622	201.591	220.751	181.171	291.252	358.74	363.174	699.378	415.537	244.868	188.95	317.18	323.662	381.393	598.256	559.798	484.327
621.51	944.458	804.62	337.176	820.397	1306.71	430.285	260.538	312.709	306.126	460.078	369.37	1369.03	449.158	365.34	199.46	228.374	214.299	165.197	176.619	162.022	145.45	250.928	286.51	233.99	111.726	135.918	109.037	139.44	105.426	224.966	160.732	478.283	241.08	121.772	81.8324	150.647	172.3	207.704	165.626	317.575	280.168	105.129	211.996	180.891	246.003	230.583	334.313	355.581	338.183
1879.81	2709.51	3968.2	1010.78	843.754	3876.52	2090.82	817.743	986.157	507.276	995.911	454.571	2139.7	1109.5	1758.19	2689.9	685.979	709.128	430.777	628.86	356.574	1018.33	530.574	2890.79	2007.32	485.96	452.481	271.646	469.96	376.457	515.008	508.592	1793.83	789.548	298.288	182.125	431.647	321.204	430.3	456.473	782.866	842.444	432.044	501.545	508.366	587.581	755.432	1127.9	1252.54	888.464
2230.52	3378.12	2468.64	1464.86	1322.2	3159.4	2940.76	1190.13	884.621	1640.67	882.292	1655.01	1208.49	1664.44	1207.82	2491.94	1153.51	653.613	1032.77	585.739	984.426	977.409	1135.83	1935.74	1954.57	858.091	502.501	893.954	591.551	817.729	2188.73	1185.02	6837.53	2582.56	633.269	601.264	1126.19	673.712	1949.76	1141.49	3161.69	1403.62	978.413	2489.91	1340.17	2949.69	1403.7	2915.31	1411.05	1484.71
2181.33	1872.87	2252.7	2955.13	2763.77	2273.95	1676.29	2468.93	2547.2	2084.24	2529.7	2056.76	2493.86	2074.45	2031.86	1846.82	2502.34	1799.18	1693.03	1246.92	1700.52	1265.91	2059.1	1246.32	2952.81	521.409	1071.67	804.499	2310.82	2481.36	1833.62	3535.07	1515.59	2918.2	1732.47	1010.01	2984.38	1552.12	2415.03	2474.17	2722.16	4127.95	1443.22	2480.71	1638.79	3311.6	2200.68	3475.04	5007.91	2152.47
725.341	697.827	682.59	944.308	984.254	1213	982.812	820.104	581.301	489.498	585.586	499.147	596.567	496.882	715.741	509.231	499.238	332.393	347.385	549.425	349.348	254.374	300.838	478.901	370.944	338.044	183.639	475.821	376.847	814.711	378.719	595.506	614.307	318.128	415.122	560.404	573.825	741.65	571.659	542.508	613.804	372.026	583.983	629.105	854.08	657.501	771.237	728.604	642.225	842.176
3277.99	5248.53	7194.59	2049.27	1713.47	8388	3800.05	1599.01	1668.57	995.395	1711.58	776.155	3769.39	2070.36	4179.79	5130.84	1276.28	1122.88	730.297	954.54	488.133	1864.81	905.615	5226.02	4916.51	755.523	664.31	393.299	766.614	686.77	1184.31	1064.67	3468.23	1445.84	527.842	412.578	701.939	626.778	952.718	929.44	1545.73	1781.13	896.656	747.877	1065.79	941.623	1318.96	2120.35	2323.71	1865.12
[truncated: 9 more columns]
