# Supplementary material for: Emotional arousal in 2D versus 3D virtual reality environments
Source: PLoS One. 2021 Sep 9;16(9):e0256211. doi: 10.1371/journal.pone.0256211 (PMC8428725; doi:10.1371/journal.pone.0256211)
Supplement: S1 Dataset — (ZIP) [file pone.0256211.s001.zip › Minimal Data Set/VR-3D(beta) .xls]

## Sheet: neu
555.474	3557.2	2846.89	1349.21	751	6510.5	4985.18	355.564	572.541	253.264	1333.97	444.431	4185.1	656.237	6181.88	1701.8	142.544	254.973	132.771	555.725	188.275	726.08	377.115	5503	2249.84	94.0437	138.618	96.1336	271.026	181.721	751.656	392.647	11561.1	1713.49	108.626	64.6144	291.753	101.616	821.611	229.784	6482.41	837.73	84.4494	355.284	107.407	852.246	209.064	7438.62	3964.23	203.209
3610.68	7454.65	4720.02	3511.28	1138.18	6854.76	5905.51	583.495	1221.77	2301.35	1236.33	2452.92	2121.13	2486.9	1096.27	5284.84	429.386	419.215	515.3	671.817	790.874	1288.42	1236.94	2808.68	2358.43	324.744	269.007	384.02	520.497	570.322	3931.52	1786.77	16571.2	7783.92	283.367	328.395	426.517	432.989	744.486	1237.8	3903.83	1518.43	404.005	574.367	607.791	1366.1	656.301	1385.4	727.734	646.646
2104.67	2174.69	2111.46	1045.16	867.116	4009.65	2576.37	708.28	625.591	539.008	742.238	543.592	2216.74	1116.74	2841.04	2284.07	405.417	284.642	227.419	403.235	308.647	907.429	808.883	1543.06	1304.89	158.621	133.373	157.806	151.314	160.695	295.866	263.761	692.335	749.965	116.517	129.802	152.736	199.005	273.458	216.149	611.125	562.439	217.271	447.692	281.75	712.951	602.036	1149.81	890.644	975.364
1491.36	4046.25	5562.77	900.262	713.151	6047.22	6876.32	181.694	391.564	342.15	393.949	1364.73	882.432	2397.49	6286.94	3624.35	69.2859	152.712	185.559	349.681	468.545	2142.64	1246.37	3621.77	1845.5	62.0921	118.395	113.981	294.594	264.537	750.268	567.415	1857.68	3538.2	143.952	108.894	235.877	157.876	381.978	349.305	1009.87	3523.74	121.376	264.928	156.75	352.575	212.065	574.083	540.734	198.029
1121.03	2818.56	1251.43	3038.41	1620.33	10009.2	7501.44	629.234	1525.3	840.638	1520.23	1083.59	3353.47	2673.65	892.899	1868.93	279.658	476.049	273.515	549.548	461.345	527.418	559.07	746.203	576.358	103.079	216.178	140.259	316.669	297.075	446.819	359.587	634.915	2207.43	187.387	170.42	207.667	272.468	254.16	289.417	364.382	542.873	225.4	217.319	236.437	287.596	327.779	347.424	491.229	355.519
5253.34	25208.2	8618.66	8608.75	4194.33	10337.7	14287.8	1511.09	1887.5	1981.14	2924.88	3735.41	1452.81	2212.12	1466.78	2495.17	806.748	733.08	966.952	736.497	1182.5	1763.88	1445.46	1214.19	2186.1	337.026	303.083	429.873	325.317	522.316	1347.41	940.944	4335.64	5430.67	186.475	218.529	276.616	246.744	986.477	387.66	2575.24	4289.19	225.595	408.976	347.153	675.447	356.175	988.21	934.248	502.742
9330.18	10250.7	6522	2560.17	2230.16	7068.33	7289.06	604.713	689.543	691.123	760.909	995.757	1256.93	1023.29	686.213	2197.9	282.923	357.448	266.907	561.45	303.76	505.995	360.43	1436.33	1037.9	144.337	197.728	169.84	370.774	202.012	526.75	258.471	1029.85	375.618	189.705	126.314	267.407	162.234	321.009	193.719	403.52	336.589	136.629	218.312	245.495	298.023	477.017	373.33	536.952	361.433
2061.63	2062.4	2723.85	1016.28	559.602	2340.71	2046.92	412.71	616.371	423.636	519.249	550.816	1547.18	942.096	1180.91	741.163	292.767	516.329	249.507	427.578	399.971	571.234	517.277	1356.9	638.258	109.192	218.072	211.47	381.67	452.353	595.926	496.043	1522.77	706.542	178.848	136.516	321.076	332.11	476.21	412.478	513.199	499.832	180.86	316.752	276.22	397.732	339.943	527.421	504.184	377.338
2918.03	3149.86	4382.41	1811.41	2775.4	3614.57	2826.42	1466.92	1691.1	2314.89	1694.94	2318.39	3521.6	2365.01	3312.55	2151.29	1313.01	1045.42	1351.13	1420.29	1352.21	4662.48	2683.05	5474.02	5483.67	432.75	746.291	834.615	1771.85	1466.4	2770.44	3031.39	7862.35	4247.4	1146.37	773.008	2614.19	1396.16	4353.1	3453.3	6862.9	11684.7	1182.7	3300.83	1536.78	10617.2	2889.44	11728.1	15222.4	1703.77
4733.14	8642.99	13012.8	4482.27	4936.84	8212.33	13113.8	959.816	1694.88	2275.68	1709.36	2299.3	950.209	3591.11	158.431	3716.8	483.261	408.248	482.508	524.112	790.214	322.992	1108.28	508.174	887.672	141.606	182.907	191.195	288.006	275.963	545.778	446.559	2654.27	2636.83	163.729	164.036	280.57	208.648	549.794	388.641	960.224	855.764	211.12	764.738	334.776	764.295	385.866	784.794	1449.78	528.915
12615.7	22992.8	22282.4	4386.56	5392.31	29976.7	23163.2	1328.53	5001.32	2660.66	5003.1	11646.2	16578.9	10816.4	30858.2	15202.7	1026.91	1553.55	1138.86	2063.52	1651.12	992.931	2051.71	972.299	6655.78	693.485	1229.09	691.484	1531.28	983.837	2898.9	2209.95	995.68	3706.39	1161.44	618.103	1328.66	750.002	1192.56	728.518	4226.53	712.087	754.869	963.65	378.661	998.764	509.511	3102.13	1346.28	584.35
7656.12	17320.9	10272.9	2244.32	1102.11	12306.5	12730.4	126.279	939.202	335.767	939.078	1236.2	2902.61	1303	3754.99	4970.19	37.6024	124.109	89.9109	435.526	226.474	2615.03	892.571	4031.17	5658.64	60.5994	125.392	143.225	332.982	275.825	791.341	475.106	1092.89	1213.88	216.788	213.898	392.153	369.875	523.156	461.857	770.674	615.186	267.974	374.605	380.283	438.889	398.39	447.509	801.744	445.87
519.098	637.049	1039.37	325.804	866.658	764.54	700.479	389.039	435.348	494.063	447.254	891.724	1016.43	1222.71	1062.62	1477.27	337.607	408.138	365.799	557.725	926.237	1221.05	1324.13	1323.65	1060.64	329.872	352.75	242.747	695.013	550.077	1217.12	1477.36	1410.76	796.68	224.201	184.895	439.304	410.803	739.979	452.256	688.741	726.459	159.665	322.213	267.648	485.38	353.883	659.188	690.369	356.228
7150.6	9533.62	6805.93	2234.25	8523.16	10320.2	5310.45	1172.83	1219.38	2162.68	2730.22	3402.4	11042.2	3940.96	3030.14	1697.25	667.633	529.979	872.804	625.808	1099.46	664.676	2250.55	1675.45	1606.75	296.222	299.547	363.839	477.704	650.323	1047.46	1093.59	1328.45	786.333	328.923	341.998	630.12	535.567	1117.79	829.265	1035.28	1033.98	361.336	750.754	446.952	996.29	511.376	1211.1	716.381	884.448
2113.58	9955.1	17080.8	1492.32	3046.15	17480.6	7810.35	572.232	1212.8	945.311	1253.51	1575.89	8457.34	4712.54	3929.33	11795	329.936	422.78	350.559	963.088	748.068	4133.76	2198.37	19030.9	10028.2	188.195	254.615	190.452	711.307	518.045	3285.27	1130.17	9301.29	2258.11	204.515	212.858	442.782	414.244	904.103	516.421	3827.84	1353.25	270.053	552.262	433.261	903.762	743.833	1782.32	1554.87	647.09
5942.9	14031.3	8709.6	6328.61	2173.79	14307.6	13029	1179.93	2576.69	3909.39	2598.75	4111.9	4621.24	4164.56	2059.19	9237	918.285	1014.06	1022.98	1734.9	1472.74	3562.71	2267.92	6693.17	5200.55	590.719	646.804	695.856	1422.89	1092.54	10725.5	3328.6	37132.2	12813.1	587.024	547.294	1084.89	772.274	1682.04	2240.27	7626.1	3303.39	729.735	1191.83	1140.08	2551.09	1248.7	2571.21	1386.73	1383.35
5649.45	6382.02	7788.16	3627.74	4518.3	6594.75	5363.86	2691.8	4016.7	4335.58	4023.68	4376.67	8511.88	4428.06	7484.55	4588.02	2515.05	2269.84	2891.48	3675.51	2922.48	9758.58	5861.79	11598.8	13604.7	849.254	1715.41	1795.8	4350.85	3667.4	6023.84	7412.94	19201.1	10969.4	2544.71	1529.72	6092.37	3325.57	10459.9	8262.07	14480.2	29843	2606.66	7215.3	4024.42	22296.4	7538.22	24591.5	33111.2	4044.17
843.726	1066.61	1154.66	968.208	972.336	2827.58	3000.67	717.787	955.867	706.21	963.543	689.236	967.907	726.708	1754.47	1660.17	479.503	525.615	400.497	934.392	443.054	902.264	866.126	1572.89	2145.79	322.292	435.819	406.132	504.93	577.995	705.292	791.335	4225.17	1029.91	443.816	437.448	492.058	593.989	517.205	743.461	1293.27	926.299	640.375	831.399	1068.26	910.385	1355.74	1163.28	1576.36	1376.43
4207.91	17402.3	26974	2667.46	5246.01	28107.7	15294.9	977.572	1951.48	1529.28	2019.57	2871.54	13152.1	8692.45	6467.29	21356.1	582.165	692.013	575.517	1517.14	1417.52	6178.38	4936.49	34807.5	22772.7	369.584	464.741	234.048	1041.92	651.331	4698.44	2311.55	15127.9	5016.82	397.366	346.664	701.407	633.564	1511.79	989.716	7269.31	2527.59	614.627	973.411	820.241	1609.44	1476.82	3394.69	3286.92	1153.67
[truncated: 9 more columns]

## Sheet: pos
717.594	3054.03	4115.63	1515.34	969.001	14313.3	6122.6	469.74	656.755	309.958	1692.5	590.056	5817.78	770.622	8690.31	1977.92	195.536	262.725	143.403	660.006	231.261	822.931	492.836	4471.36	2559.39	103.405	131.599	106.912	285.212	187.278	999.032	496.689	17456.4	3989.51	115.691	75.0586	244.758	100.778	672.551	229.45	7063.52	1163.79	114.629	284.134	114.617	631.145	221.129	4894.52	3308.1	282.372
2801.93	7061.29	4230.56	2790.95	1045.06	4220.61	5084.28	647.396	990.841	1716.73	996.879	1820.02	1534.03	1843.76	789.421	3414.72	488.205	398.966	464.161	618.66	574.156	1357.48	953.121	2525.41	1805.92	249.135	257.272	252.304	540.123	396.347	3675.34	1565.84	11584.7	6309.9	254.895	223.498	469.452	329.812	681.338	1104.49	2673.32	1202.19	350.593	633.463	522.253	1033.92	566.836	1038.13	595.906	736.618
3148.79	2614.36	3056.54	1806.95	1777.6	3769.27	2917.61	1635.44	929.859	773.911	1054.72	761.409	2743.32	1082.51	3750.84	1918.72	644.589	409.818	332.247	582.2	325.765	1226.29	559.457	1629.49	1289.81	205.688	171.996	142.959	208.229	172.812	374.98	384.56	775.076	923.479	120.008	113.706	187.212	259.561	270.26	334.756	612.932	646.379	218.502	455.514	379.565	769.475	796.548	1235.09	1220.04	1392.61
1496.58	3694.74	4522.13	876.844	816.297	4033.84	8354.26	195.768	382.39	304.39	386.575	977.701	819.631	1845.94	4325.06	3170.87	72.3248	147.407	141.295	257.73	378.432	2349.16	1198.62	3111.71	1515.32	52.18	84.0879	86.8639	173.267	179.578	499.331	428.636	1605.67	3366.08	107.908	99.5389	157.361	129.415	307.521	289.96	979.728	2871.77	107.366	219.278	133.574	335.18	168.624	582.751	342.943	196.782
1476.25	4051.28	1211.36	3512.79	2253.08	13395.2	8785.18	775.808	1551.21	1031.43	1556.48	1411.34	4112.53	3762.59	1131.03	1472.04	364.024	436.589	399.603	430.007	547.086	535.437	526.121	628.239	460.265	95.3515	157.55	162.796	227.138	350.11	330.618	378.056	548.632	1578.12	146.69	200.557	191.036	353.779	287.324	393.622	353.043	414.323	187.126	267.323	344.158	325.965	385.587	416.515	490.181	289.242
3924.32	29531.6	9101.17	8845.49	3752.79	11954.6	16798.9	1353.47	1776.46	1675.25	2845.08	3036.61	1578.35	2059.85	1463.8	2473.99	753.552	756.268	997.374	825.011	1125.86	1663.3	984.509	1338.81	2000.64	389.447	389.002	485.279	379.869	456.946	1438.89	909.681	4599.6	5423.2	235.36	233.055	323.245	242.061	872.168	373.673	2728.3	3338.04	223.005	532.555	354.618	880.406	367.593	1352.74	828.827	808.408
7048.61	9248.33	6485.88	1865.82	1739.16	7671.64	6198.8	394.833	532.421	518.252	649.707	825.047	1493.89	1193.13	670.491	1750.49	212.587	264.734	233.158	371.431	288.977	476.871	342.158	941.856	1110.6	108.149	158.324	128.766	289.604	185.721	492.376	224.437	745.534	294.621	179.061	106.844	239.035	158.234	374.407	186.039	450.645	311.76	115.675	203.952	211.475	301.894	460.006	486.069	556.474	350.535
2505.75	2403.62	3805.39	1294.2	1061.45	4556.31	3475.45	489.672	646.096	729.182	547.287	1065.39	2105.43	1891.79	2052.38	1455.61	308.406	555.096	382.902	517.957	565.682	886.754	823.31	2540.35	1045.51	147.136	333.804	205.752	659.757	433.107	852.643	571.079	1749.11	1054.91	258.415	199.834	464.52	347.66	563.752	464.333	770.402	570.062	282.972	359.034	355.292	427.631	398.722	693.215	554.434	531.263
4852.36	4788.13	6751	3153.5	4605.35	5433.3	4043.28	2786.81	2820.21	3800.51	2836.18	3836.98	4761.57	3862.72	6017	2317.35	2435.35	1732.09	2053.95	1974.27	2041.93	6073.63	3129.98	5287.25	7529.43	665.876	1034.28	1225.23	2938.14	2139.25	3610.29	4309.26	8402.91	6159.29	1514.94	1030.01	3566.51	2108.82	4704.63	5751.44	6377.48	20103.4	1600.34	3547.31	2214.7	8009.7	3308.34	9333.86	29223.1	2558.68
4786.52	10613.1	12906.3	3868.09	4730.53	9524.43	16986.9	963.389	2009.23	2492.07	2027.77	2551.44	1383.49	3950.34	196.948	4656.45	548.21	445.943	555.325	558.568	913.013	350.913	1391.07	513.492	1032.27	155.908	192.87	216.771	291.905	284.674	621.363	375.126	1973.68	2098.31	174.339	179.167	326.857	201.175	638.671	333.84	849.008	762.532	267.507	807.66	363.079	821.776	396.996	826.92	1117.06	691.133
10862.6	20937.1	18248.9	3576.8	4430.68	31726.8	20224.9	1147.36	5424.35	2256.73	5451.48	8388.9	16769.5	9323.54	29224.1	13289	1055.94	1965.93	1075.49	2540.93	1455.99	1055.11	1615	1034.88	7308.38	838.738	1445.79	775.541	1764.29	956.53	2871.86	2028.13	839.457	3330.28	1271.54	638.982	1378.43	721.982	1077.16	582.618	2985.47	572.182	905.478	970.222	478.44	877.188	527.519	2238.97	920.16	686.429
6738.72	14790.5	7896.08	2498.4	1135.95	8783.9	9685.05	168.902	670.804	355.491	687.754	1003.86	2032.57	1052.44	3180.82	4143.32	35.7534	137.784	105.361	353.896	262.477	2267.76	672.125	2564.88	3903.32	56.8144	188.701	138.01	437.594	380.12	663.209	598.992	986.979	1044.03	299.154	163.902	512.213	362.248	617.738	520.328	748.467	623.834	264.304	427.069	329.837	477.494	370.602	487.987	651.163	407.347
681.073	505.459	1109.72	248.463	932.885	598.453	593.539	333.944	345.581	503.436	369.059	883.84	804.444	1277.14	1108.3	1295	293.86	327.041	347.068	499.471	781.62	1130.95	934.367	1235.72	1074.77	273.982	302.399	244.494	604.32	456.268	748.932	944.166	1598.07	699.704	180.38	176.858	296.709	318.399	410.58	404.032	531.01	659.484	136.678	197.636	232.287	268.427	306.928	418.681	555.537	260.027
10476.7	8200.16	7127.63	1736.62	7351.94	5673.59	4214.71	881.215	1030.33	1449.53	2046.34	2220.27	6579.42	3177.33	2263.66	1701.88	558.676	549.462	688.886	632.582	1122.25	813.751	4136.27	1642.15	3602.17	307.096	356.628	491.877	560.176	1043.25	1238.7	2770.18	1677.91	1566.65	312.506	434.816	559.209	822.063	1152.39	1819.02	1217.24	2503.67	258.861	498.991	608.926	720.534	805.108	1132.51	1054.66	776.404
4542.82	15259	23368.8	2809.61	5330.69	29846.7	15202.7	1051.81	2261.58	1581.87	2334.77	2577.82	15639	7554.33	7378.46	18473.7	464.682	731.223	545.598	1398.27	1157.5	5254.53	3755.11	26529.3	17696.6	399.046	419.966	319.503	768.594	649.183	3173.66	1759.14	10703.2	3862.33	387.429	321.137	590.321	588.528	1299.36	644.562	6287.77	2059.72	497.432	887.92	536.694	1554.81	936.054	2996.13	2413.52	883.564
5437.43	14420	7765.7	5889.8	1776.16	8016.09	9216.11	1211.05	2045.9	2978.06	2065.21	3154.05	2488.59	3233.54	1133.89	6595.42	804.292	720.705	792.925	1135.29	982.022	2506.59	1609.14	4898.67	3181.99	445.172	495.947	442.092	1060.92	710.72	6775.1	2613.67	22686.9	13811.4	503.826	422.221	884.446	609.968	1173	1849.56	5243.1	1998.03	652.125	1096.78	848.572	1936.3	910.927	1951.85	982.041	1221.5
7723.78	9367.58	12893.8	5490.25	8515.8	10116.6	8581.47	4182.48	5580.25	6519.39	5600.33	6537.19	8697.44	6596.31	11180.6	5975.4	3537.72	3226.01	3533.33	4612.67	3524.6	11255.5	6014.88	13949.6	15914.2	1420.49	2431.98	2420.79	6568.96	4245.67	7162.24	8349.4	16430.9	12180.4	3259.31	2331.17	7247.63	4228.36	9051.55	11991.2	12668.9	36537.6	2802.85	6374.96	4685.52	14198.6	6982.65	16394.5	51393.9	5375.07
2316.52	3336.24	5121.34	1144.45	1234.95	4775.07	5670.75	558.592	1325.67	1106.21	1501.24	1074.05	1333.95	1072.33	4084.88	3909.72	445.548	477.554	669.986	674.805	788.524	1384.03	1460.91	2433.09	1841.8	286.761	314.251	673.01	468.628	1404.2	940.852	1587.02	2703.95	1504.26	355.824	572.823	550.294	1136.61	712.84	1251.19	760.103	1431.93	438.955	648.825	980.775	724.737	1242.64	960.71	1214.84	860.606
8427.04	26196	55499.6	4658.34	10111.5	53279.4	34910	1664.71	3635.72	2728.81	3741.32	4720.8	26370.9	14673.7	18441.7	36617.3	800.99	1238.05	984.062	2825.21	2316.98	11955.6	8077	65629.5	40884.2	752.603	744.662	659.538	1642.13	1577.88	6923.12	3809.3	26054.1	7634.03	684.752	683.786	1048.07	1189.2	2216.66	1330.54	10388.4	4178	853.446	1602.48	1097.13	2620.78	1928.9	5298.03	5426.11	1724.45
[truncated: 9 more columns]

## Sheet: neg
802.875	3213.49	4223.16	1212.59	866.023	7449.25	4517.8	290.923	646.22	266.616	1635.53	455.364	6423.05	799.915	9404.85	2146.37	250.682	287.334	160.187	740.768	265.354	1528.34	475.371	6271.42	2650.72	122.396	174.765	122.973	359.186	224.042	864.097	487.035	13298.5	2320.99	139.596	85.4887	354.87	121.238	1044.03	305.904	7273.78	1033.36	123.575	472.742	135.559	1264.89	253.688	8818.7	4061.65	270.864
4172.04	12854.7	4614.71	4346.65	1376.57	7523.54	5708.36	857.559	1326.55	2620.13	1323	2747.72	1714.98	2804.19	1239.69	4814.63	612.375	517.897	618.439	826.586	871.705	1623.17	1529.56	3144.87	2301.2	303.739	310.25	336.011	725.535	540.069	5694.33	2310.92	20626.1	9578.56	311.03	258.796	602.506	360.569	909.295	1449.61	5004.47	1526.91	453.168	844.076	729.688	1680.04	785.561	1687.58	860.28	797.292
2572.66	2483.83	2682.65	1224.11	1345.08	5086.43	3098.51	972.411	751.901	705.433	1064.33	706.599	3009.85	1253.76	4644.31	2486.13	591.433	374.128	381.482	661.977	384.451	1449.3	1034.75	3132.54	1674.05	211.51	172.875	197.947	259.525	252.972	747.995	500.251	1003.88	1077.97	192.629	180.655	248.01	284.517	462.895	315.699	864.368	694.678	348.031	621.361	351.471	837.801	676.173	1247.3	1117.08	1345.54
1339.87	2620.42	3771.76	911.02	894.883	4192.6	6237.33	172.752	454.967	278.525	456.284	945.291	949.04	2067.08	3400.12	3592.86	55.4611	192.579	156.489	477.85	448.991	2174.23	1302.91	3553.83	1723.51	87.0532	157.274	133.759	355.492	291.987	926.876	715.183	1685.89	3373.48	173.52	158.36	255.183	243.205	338.768	392.194	1096.57	2028.1	152.738	321.867	198.701	398.519	258.079	637.347	605.879	198.084
1577.05	3922.11	1300.7	3531.72	2125.99	12860.2	8768.05	659.709	1566.58	969.974	1564.49	1404.33	3489.87	3836.76	1232.32	2321.68	359.269	501.716	395.833	820.671	652.334	985.718	814.533	995.574	703.885	139.296	343.681	184.288	639.419	411.124	776.86	499.436	1022.07	2101.69	270.027	182.719	429.919	376.278	457.873	434.451	494.337	662.694	244.499	328.205	372.656	332.543	473.697	371.095	598.325	402.347
4497.72	31943.2	7741.68	10764.3	3645.83	11740.8	15412.9	1568.87	2237.83	1962.64	3579.05	3408.56	1207.01	1920.03	1291.69	2599.67	904.493	861.496	986.335	936.948	1160.65	1732.98	1344.81	1027.38	2376.02	327.022	323.572	420.757	359.495	472.699	1531.63	999.34	4457.51	4824.11	210.262	230.396	294.182	231.85	1137.99	424.482	2878.14	3494.65	309.519	418.769	389.709	587.853	396.678	983.376	655.497	557.983
8817.17	10012.7	6441.09	2175.84	1692.8	6242.34	5994.47	444.033	566.504	535.448	621.166	770.469	1170.06	630.771	842.862	1136.71	202.361	278.853	236.574	543.947	374.93	537.589	417.902	1858.83	1284.31	118.642	174.565	147.065	408.357	232.734	561.71	340.216	996.766	368.354	146.842	124.932	239.391	185.431	323.019	205.322	506.929	308.611	118.809	194.233	238.159	250.234	459.174	390.822	542.853	272.104
2138.03	2471.12	3686.69	912.707	733.707	3493.68	3603.94	340.458	470.447	492.181	455.043	747.516	2400.01	1321.78	2125.07	1131.62	234.955	434.646	376.234	443.545	666.631	901.919	764.783	2250.45	1003.91	115.19	239.541	298.633	490.925	578.742	830.494	546.192	1574.84	949.34	217.049	162.999	425.268	316.012	616.539	435.186	763.374	581.72	231.251	389.999	264.828	509.303	318.789	713.574	579.897	400.864
1874.15	1951.42	2359.74	1165.66	1605.78	2800.93	1816.97	836.444	1063.26	1182.52	1061.38	1186.81	1943.84	1190.29	2318.78	1578.7	786.393	714.683	723.71	964.348	727.29	3048.02	2042.21	3865.58	6760.32	299.245	549.554	474.223	1061.42	908.072	1722.55	2559.31	5377.1	3775.42	740.046	456.626	1405.5	1007.95	2743.81	2938.55	4861.69	11646.8	737.144	1591.1	1296.03	5418.77	3174.78	6027.81	16345	1265.93
4880.57	8221.38	11866.9	3877.08	5450.84	6149.48	12577.6	766.889	1542.57	2067.45	1547.96	2101.79	1194.82	3793.39	190.593	3680.13	358.76	277.935	383.878	382.356	639.527	314.063	980.288	570.017	788.746	150.734	172.296	144.996	282.683	183.626	686.154	318.949	2800.22	3402.8	201.317	164.951	309.836	184.615	606.925	281.156	797.571	927.561	268.772	639.776	344.388	642.028	390.319	652.16	1497.12	608.006
14778.5	27001.9	21038.8	5259.31	5108.75	38277.5	28262.9	1461.51	6327.61	2804.82	6330.75	11184.1	22683.8	12102.8	55608.5	15521.7	1225.67	2160.2	1286.36	2834.89	1908.21	1437.74	2568.29	1409.31	7966.94	928.44	1544.21	850.721	1968.89	1115.17	4028.39	3160.86	2178.14	5879.87	1282.81	667.644	1507.02	810.528	2374.58	1329.63	9810.49	1318.07	722.252	1217.41	472.63	1457.47	671.278	6172.23	2660.64	827.283
6067.84	12343.5	7829.73	2217.24	1066.11	8225.58	9052.74	141.619	780.955	371.336	799.015	1147.32	2355.68	1186.16	3889.37	4701.33	30.5126	134.277	127.116	446.286	330.523	3759.54	970.647	4556.7	6414.2	75.8521	210.557	162.18	461.338	415.47	964.788	757.897	1206.89	1664.89	322.414	194.46	523.222	391.827	683.916	557.48	1042.32	724.66	322.574	473.985	328.166	557.849	366.019	572.421	895.219	465.753
936.973	1143.97	1521.37	492.127	897.195	1190.52	1011.42	354.497	498.167	513.899	498.252	883.928	1153.48	1536.87	1048.76	1348.38	402.427	414.753	557.655	843.059	1558.67	2135.74	1597.03	1584.71	1303.08	365.903	408.826	517.841	1144.83	1030.15	1739.08	2395.8	2097.23	1153.63	354.085	439.084	766.455	909.09	828.636	746.022	825.48	1133.28	344.423	474.779	521.671	606.053	618.6	772.681	961.23	519.927
5283.33	5499.77	4287.58	1293.45	4504.73	5642.9	1720.96	685.568	904.185	1063.27	2034.93	1655.3	6921.95	1768.87	1387.22	853.359	484.336	499.656	560.014	582.065	689.523	631.503	1627.65	1196.59	1640.5	261.57	297.955	301.373	539.981	436.636	1086.92	835.266	1354.59	751.662	258.82	255.289	479.825	379.315	847.596	569.506	944.621	855.925	245.373	449.697	409.892	613.372	520.099	906.151	688.728	631.66
4375.98	14454.8	27252.9	3132.19	4191.92	32695.7	18622.2	1040.57	2063.39	1373.8	2139.05	2255.21	12012.9	6042.59	7736.29	14751	636.325	750.004	742.925	1451.19	1262.22	5980.43	3458.9	33513	18318.5	465.605	487.049	545.485	1215.11	1290.1	4276	2039.94	16337.4	3931.49	451.79	471.007	892.615	910.102	1547.14	1004.4	7380.72	3023.01	598.283	907.429	683.854	1829.56	1396.85	3894.78	2974.36	1092.06
9766.22	20191.8	11527.6	7024.49	2534.91	13026.4	10682.7	1463.93	2278.96	5061.41	2272.7	5327.66	3049.66	5435.96	2093.91	9009.86	1030.08	944.195	1139.34	1537.26	1667.32	3116.24	2893.25	7346.71	4010.9	560.43	655.364	624.964	1401.32	1014.05	10019.6	4329.72	37127.9	17439.5	659.198	425.493	1132.62	609.275	1546.13	2692.12	9067.42	3163.02	782.609	1597.56	1313.4	2914.97	1432.15	2917.78	1578.41	1386.56
3226.58	3980.03	5184.97	3166.18	3439.08	6545.59	3991.63	2241.02	3032.34	2672.05	3025.16	2672.65	4565.16	2676.09	4805.72	2995.77	2040.76	1923.28	1542.15	2224.8	1549.15	6289.8	3705.74	8035.72	11988.8	620.514	1151.42	999.617	2583.13	1640.82	3918.76	4503.98	13089.6	7082.88	1482.78	899.388	3394.4	1719.81	6460.29	5406.42	10472.6	21929.5	1569.26	3720.96	2523.75	13029.1	5818.18	14580.2	31303.7	2064.64
448.475	498.476	596.408	521.623	604.961	1260.17	1336.34	445.166	432.973	476.905	445.561	473.675	441.426	496.151	806.798	874.701	290.024	253.602	251.701	431.188	274.839	396.022	436.78	749.201	1560.81	164.667	186.707	191.962	273.116	291.431	424.096	309.599	2511.09	429.091	210.945	236.487	311.428	342.883	357.226	387.99	807.028	459.473	325.374	391.593	555.711	429.27	724.66	669.149	773.233	656.771
9060.98	40057.1	49628	7717.88	9955.51	90333.9	33063.4	2423.67	4287.4	3198.49	4390.36	5312.48	30244	14431.2	20374	33212.6	1245.45	1381.91	1628.57	2665.84	3095.23	12491.8	9467.64	91569.4	49567.3	935.132	965.37	1046.27	2289.63	2525.65	9247.09	4495.03	41498.2	7992.76	966.4	826.74	1791.56	1652.48	3131.49	1749.32	13260	5654.63	1297.19	2039.09	1522.59	3443.99	2562.43	6828.02	5150.41	2660.76
[truncated: 9 more columns]
